# Supplementary material for: Ethylene responsive transcription factor ERF109 retards PCD and improves salt tolerance in plant
Source: BMC Plant Biol. 2016 Oct 6;16:216. doi: 10.1186/s12870-016-0908-z (PMC5053207; doi:10.1186/s12870-016-0908-z)
Supplement: Additional file 1: Table S1. — Cluster analysis showing fold change values and description of assembled transcripts of SRA database generated from N. benthamiana leaf discs exposed to oxalic acid (20 mM) for 0, 2, 6, 12 and 24 h. Headings of the selected clusters (1-16) utilized in the study are highlighted with blue color, while headings of the other clusters (A-Z) are highlighted in gray color. (XLSX 286 kb) [file 12870_2016_908_MOESM1_ESM.xlsx]

## Sheet: duuuu
Table S1. Cluster analysis showing fold change values and description of assembled transcripts of SRA database generated from N. benthamiana leaf discs exposed to oxalic acid (20 mM) for 0, 2, 6, 12 and 24 h. Headings of the selected clusters (1-16) utilized in the study are highlighted with blue color, while headings of the other clusters (A-Z) are highlighted in gray color.
Transcript ID	Description	Time Point
Cluster A		0 h	2 h	6 h	12 h	24 h
GG18855|c3_g1_i1	PREDICTED: uncharacterized protein LOC101246157	-1.56551	0.474329	-0.491006	0.578209	1.00398
GG3246|c5_g1_i3	PREDICTED: uncharacterized protein LOC102601066	-1.53942	0.527864	-0.289631	0.564701	0.736485
GG73597|c1_g1_i1	peroxidase 43-like	-1.76965	0.551416	-0.0734679	0.262684	1.02902
GG23083|c0_g1_i1	ring-h2 finger protein atl80-like	-1.76272	0.578884	-0.142606	0.25642	1.07002
GG722|c0_g1_i3	aquaporin pip1-5	-1.71975	0.516281	0.0150455	0.309485	0.878941
GG58021|c2_g1_i2	f-box protein at2g32560-like	-1.63392	0.298137	-0.384782	0.931185	0.789385
GG28577|c1_g1_i1	PREDICTED: uncharacterized protein LOC102665177	-2.28283	0.898116	-0.590846	0.923816	1.05174
GG10485|c0_g1_i1	protein transport protein sec24-like protein	-1.75497	0.808183	-0.798175	1.36704	0.377931
GG62205|c2_g1_i6	calcium-dependent protein kinase 16-like	-1.57766	0.486875	-0.115087	0.531363	0.674511
GG14769|c4_g1_i2	calcium-binding mitochondrial carrier protein s -1-like	-1.63099	0.599215	-0.550331	0.31237	1.26973
GG46050|c0_g1_i1	myosin-10-like isoform x4	-1.64561	0.431303	-0.423671	0.783525	0.85445
GG65544|c0_g2_i1	carbamoyl-phosphate synthase large chain-like	-2.22628	0.967809	-0.363132	0.887923	0.733678
GG39134|c0_g1_i5	pseudouridine synthase archaeosine transglycosylase-like family protein isoform 3	-1.54405	0.886238	-0.90899	0.858674	0.708126
GG37189|c0_g2_i2	PREDICTED: uncharacterized protein LOC102585998	-1.88407	1.0358	-0.424075	0.200814	1.07153
GG47508|c5_g1_i1	hypothetical protein POPTR_0017s04990g	-2.0481	0.869796	-0.254338	0.29862	1.13402
GG20000|c1_g1_i2	plasminogen activator inhibitor 1 rna-binding	-1.55654	0.43695	-0.62146	0.871868	0.869185
GG3963|c0_g1_i1	PREDICTED: uncharacterized protein LOC102606250	-1.38588	0.581116	-0.190691	0.281636	0.713822
GG60188|c1_g1_i8	probable tyrosine-protein phosphatase at1g05000-like	-1.46804	0.596497	-0.0522824	0.308484	0.615343
GG61988|c0_g1_i1	hypothetical protein PRUPE_ppa014991mg, partial	-1.6919	0.714937	-0.434762	0.407763	1.00396
GG8617|c1_g1_i1	0	-1.67538	0.705946	-0.553076	0.317262	1.20525
GG40942|c0_g2_i1	probable poly(ADP-ribose)	-2.05054	0.956772	-0.502153	0.325431	1.27049
GG50185|c0_g1_i1	copper transporter 1-like	-1.41375	0.484769	-0.525969	0.567559	0.887395
GG76045|c1_g1_i1	PREDICTED: uncharacterized protein LOC102606084	-1.71637	0.327135	-0.407654	0.66804	1.12885
GG4556|c0_g1_i1	hypothetical protein CICLE_v10014310mg	-1.7041	0.797208	-0.798753	0.981612	0.724038
Cluster B		0 h	2 h	6 h	12 h	24 h
GG7372|c0_g1_i3	4-coumarate-- ligase-like 10-like	-2.40613	-1.09415	0.585912	1.10602	1.80835
GG51483|c1_g1_i4	probable cinnamyl alcohol dehydrogenase 6-like	-2.02442	-1.11729	0.649092	1.12578	1.36684
GG85936|c1_g1_i9	ss-galactosidase precursor	-2.48695	-0.359649	0.924575	0.214143	1.70788
GG89132|c1_g1_i2	PREDICTED: uncharacterized protein LOC102598924	-2.10459	-1.00193	0.578344	0.885532	1.64264
GG17118|c0_g1_i1	0	-2.52183	-0.918387	0.96459	1.00738	1.46825
GG35546|c0_g2_i1	0	-2.15452	-0.637406	0.821543	0.8519	1.11849
GG10362|c3_g1_i1	phosphoenolpyruvate housekeeping isozyme-like	-2.22668	-0.44587	0.50415	0.468545	1.69985
GG10362|c3_g2_i1	phosphoenolpyruvate housekeeping isozyme-like	-1.98293	-0.69448	0.368443	0.566472	1.74249
GG17118|c0_g2_i1	inorganic pyrophosphatase 1-like	-2.76657	-1.01198	0.564563	1.10051	2.11348
GG10362|c3_g3_i1	2-alkenal reductase, putative	-2.321	-0.469645	0.732409	0.620157	1.43807
GG7372|c0_g2_i4	4-coumarate-- ligase-like 10-like	-2.40113	-1.03539	0.451971	1.22279	1.76176
GG82409|c1_g1_i2	PREDICTED: IST1-like protein-like	-2.19368	-0.533419	0.540901	0.477271	1.70893
GG29446|c0_g1_i1	hypothetical protein POPTR_0019s02290g	-2.13336	-0.539867	0.775942	0.428287	1.46899
GG6603|c1_g1_i1	ethylene-responsive transcription factor erf098-like	-2.08832	-0.358851	0.637952	0.374955	1.43426
GG56304|c0_g2_i1	mitogen-activated protein kinase kinase kinase 2-like	-2.25174	-0.467966	0.58016	0.756468	1.38308
GG56304|c0_g1_i1	mitogen-activated protein kinase kinase kinase 2-like	-1.95582	-0.572986	0.357487	0.595238	1.57608
GG73622|c3_g3_i1	beta-galactosidase precursor	-2.29976	-0.592285	0.908998	0.313387	1.66966
GG74732|c0_g1_i5	glycerophosphodiester phosphodiesterase gde1-like	-1.9171	-0.55853	0.675386	0.456246	1.344
Cluster C		0 h	2 h	6 h	12 h	24 h
GG18305|c0_g1_i1	oldin subunit 6-like	-3.39291	0.696247	0.933913	0.756835	1.00592
GG77784|c1_g1_i1	PREDICTED: uncharacterized protein LOC102659671	-3.36263	1.22945	0.708968	0.581448	0.842766
GG27762|c0_g1_i3	diacylglycerol kinase theta-like	-3.20907	0.924258	0.683321	0.844504	0.756989
Cluster D		0 h	2 h	6 h	12 h	24 h
GG25677|c2_g1_i2	0	-0.856465	-0.0672659	-0.191967	0.417056	0.698641
GG22586|c0_g1_i1	ribonuclease h protein at1g65750-like	-0.991036	0.251142	-0.235679	0.25007	0.725502
GG70955|c2_g1_i8	sister chromatid arm cohesin	-1.15416	0.0630723	-0.325527	0.865899	0.550714
GG29934|c1_g1_i3	0	-0.891952	-0.147121	-0.0455383	0.246846	0.837765
GG15816|c2_g1_i1	protein phosphatase	-1.26406	-0.319804	0.247272	0.340795	0.995795
GG70388|c0_g1_i1	cbs domain-containing protein mitochondrial-like	-0.83967	-0.550403	0.30806	0.394302	0.687711
GG85827|c0_g1_i3	sulfate transporter -like	-1.17935	0.110435	0.198796	0.138241	0.731874
GG77624|c3_g1_i2	tetratricopeptide repeat protein 27 homolog	-1.24571	-0.00630854	-0.239229	0.601088	0.890157
GG41103|c0_g1_i2	0	-1.28762	-0.283294	0.13354	0.673266	0.764104
GG74031|c11_g2_i1	0	-1.22298	0.0231289	0.100683	0.322499	0.776664
GG242|c5_g1_i7	37s ribosomal protein mitochondrial-like	-1.20489	-0.0799637	0.272345	0.339915	0.672599
GG47969|c2_g1_i2	PREDICTED: uncharacterized protein LOC101255687	-1.12516	-0.0708133	-0.00270487	0.561528	0.637146
GG85089|c0_g1_i1	PREDICTED: formin-J-like	-1.06328	-0.156315	0.313006	0.389361	0.517227
GG998|c2_g1_i3	0	-0.799054	0.0806522	-0.286068	0.327919	0.67655
GG41506|c0_g1_i1	0	-0.888901	-0.364837	-0.253843	0.558943	0.948639
GG1034|c4_g1_i1	PREDICTED: uncharacterized protein LOC101263373	-1.10958	0.0712754	0.334664	0.352695	0.350946
GG33692|c1_g2_i1	PREDICTED: syntaxin-71-like	-1.25206	0.104489	0.232696	0.311185	0.60369
GG44173|c0_g1_i1	0	-1.02437	-0.435578	0.31761	0.283434	0.858902
GG85819|c1_g1_i1	h(+)-atpase 7	-0.764868	-0.0520521	-0.251883	0.230074	0.838729
GG15582|c0_g1_i1	serine threonine-protein kinase-like protein ccr3-like	-1.05573	-0.00415616	0.280564	0.290924	0.4884
GG57679|c0_g1_i3	structural maintenance of chromosomes protein 3-like	-1.08303	0.12673	-0.177684	0.303224	0.830764
GG82896|c0_g1_i1	phospholipase a1- chloroplastic-like	-1.28393	-0.374239	0.0357575	0.756471	0.865938
GG35362|c0_g1_i5	abc transporter i family member chloroplastic-like	-0.70387	-0.0648094	-0.274219	0.243501	0.799398
GG37007|c4_g1_i5	protein nlp7-like isoform x1	-1.13574	-0.12784	-0.228587	0.599084	0.893084
GG28174|c1_g1_i4	PREDICTED: uncharacterized protein LOC102597658	-1.09517	-0.403719	0.0143431	0.506288	0.978261
GG49591|c4_g1_i7	repressor of rna polymerase iii transcription maf1 homolog isoform x2	-0.940714	-0.297384	-0.0309419	0.38159	0.88745
GG20537|c2_g2_i4	1-aminocyclopropane-1-carboxylate oxidase	-1.10795	-0.398194	-0.00731464	0.60659	0.906866
GG21184|c2_g1_i3	serine incorporator 3-like	-0.994063	-0.000764115	0.139911	0.303323	0.551594
GG74008|c0_g1_i1	rho gtpase-activating protein gacm-like	-1.18319	0.227809	-0.400032	0.528075	0.827338
GG662|c0_g1_i1	mediator of rna polymerase ii transcription subunit 15a-like isoform x2	-1.33956	0.0244546	0.127722	0.468622	0.718759
GG3718|c5_g1_i4	sulfate transporter -like	-1.33077	0.00608398	-0.324293	0.554023	1.09496
GG63181|c2_g1_i1	mate efflux family protein dtx1-like	-0.936653	-0.36619	-0.20547	0.570761	0.937553
GG84828|c3_g1_i1	nudix hydrolase mitochondrial-like	-1.01363	-0.260417	-0.241897	0.610999	0.904944
GG24786|c0_g1_i1	basic 7s globulin-like	-1.1794	-0.116612	-0.201637	0.617791	0.879863
GG80155|c0_g1_i1	clavata 2 family protein	-1.24681	-0.452702	0.37425	0.56918	0.756077
GG83363|c1_g1_i1	3-hydroxyisobutyryl- hydrolase 1-like isoform x2	-1.15387	0.169784	-0.373144	0.36315	0.994084
GG17153|c0_g1_i3	udp-glycosyltransferase 73d1-like	-1.42759	0.0691318	-0.485729	0.771222	1.07296
GG44173|c2_g1_i3	probable wrky transcription factor 40-like	-0.97119	0.0580862	0.0488677	0.393943	0.470293
GG49666|c3_g1_i6	calmodulin-binding protein isoform 1	-1.23089	-0.10003	0.135095	0.237651	0.958175
GG19428|c0_g1_i2	mitogen-activated protein kinase 16	-0.921951	0.107001	-0.380036	0.543996	0.650991
GG38309|c7_g1_i2	rna-binding protein 24-b-like	-0.782414	-0.339604	0.194845	0.42554	0.501632
GG74724|c4_g1_i4	hydroxyproline-rich glycoprotein family protein	-1.13931	-0.405525	0.00603871	0.488761	1.05004
GG78399|c0_g1_i1	e3 ubiquitin-protein ligase sinat2-like isoform x4	-1.00802	0.0547931	-0.244183	0.274124	0.923285
GG20711|c0_g2_i1	farnesyl pyrophosphate synthase 1-like isoform x2	-1.37035	-0.516017	0.385424	0.763703	0.737238
GG19032|c0_g1_i1	atp synthase cf1 beta chain	-1.16509	0.0743096	-0.16581	0.298011	0.958578
GG58132|c0_g1_i1	0	-1.03949	-0.245389	-0.0976357	0.641281	0.741237
GG31779|c0_g1_i2	0	-0.976539	-0.0288185	-0.390731	0.617271	0.778818
GG35532|c3_g2_i2	mitochondrial import inner membrane translocase subunit tim17 tim22 tim23 family protein	-1.17837	-0.177658	0.122476	0.573376	0.660171
GG55370|c0_g1_i2	PREDICTED: uncharacterized protein LOC101245158 isoform 1	-1.19414	0.115388	-0.237818	0.603205	0.713362
GG45828|c0_g1_i5	PREDICTED: alpha-galactosidase-like	-0.978707	-0.225102	-0.0958683	0.552862	0.746816
GG37581|c1_g1_i1	nac domain-containing protein 7-like	-1.04171	0.0251772	-0.337566	0.413339	0.940756
GG7862|c0_g1_i1	Os01g0116166	-0.886285	-0.374311	-0.269928	0.640284	0.89024
GG6966|c0_g1_i3	PREDICTED: uncharacterized protein LOC101266203	-0.967941	-0.420985	-0.032859	0.544538	0.877247
GG21433|c0_g1_i5	wrky transcription factor 22-like	-1.13006	-0.492213	0.362567	0.328327	0.931375
GG44094|c0_g1_i1	hypothetical protein SELMODRAFT_135827	-1.29486	0.0608189	-0.420478	0.677422	0.977094
GG66239|c1_g1_i3	spx domain-containing protein 2-like	-1.15116	-0.172962	0.451489	0.394316	0.478315
GG389|c1_g1_i3	ctp synthase 1-like	-0.953771	-0.0128986	-0.373176	0.479603	0.860242
GG19553|c1_g1_i3	pumilio homolog 5-like	-1.29859	-0.219983	0.079919	0.774885	0.663771
GG66918|c1_g1_i2	squamosa promoter-binding-like protein 6-like	-0.937204	-0.119084	-0.0744974	0.421782	0.709003
GG63181|c0_g1_i1	0	-1.21397	-0.434066	0.162319	0.45017	1.03555
GG36049|c0_g1_i1	pentatricopeptide repeat-containing protein at5g65820-like isoform x2	-1.39719	-0.0244474	0.0125854	0.506808	0.902246
GG36814|c2_g2_i7	0	-1.27162	0.188338	-0.411649	0.62446	0.870469
GG42817|c0_g1_i1	probable wrky transcription factor 53-like	-1.11559	-0.120235	-0.441997	0.920389	0.757433
GG12219|c0_g1_i1	probable calcium-binding protein cml25-like	-1.24232	0.105882	-0.105893	0.31926	0.923074
GG30642|c2_g1_i2	serine threonine-protein kinase ht1-like	-1.1816	-0.295002	0.184822	0.344128	0.947654
GG2020|c1_g1_i5	transmembrane protein 184a-like isoform x2	-1.06895	-0.420028	0.260458	0.149518	1.079
GG80987|c0_g1_i1	nitrilase homolog 1-like	-0.917338	-0.193998	-0.203642	0.463391	0.851587
GG9641|c2_g1_i4	cystatin precursor	-0.852901	0.0173651	-0.301016	0.35998	0.776572
GG19333|c0_g2_i4	probable -trehalose-phosphate synthase	-1.11695	0.0740412	-0.0203531	0.373223	0.690042
GG5477|c1_g1_i4	methylesterase chloroplastic-like	-1.265	0.0886083	-0.346969	0.896343	0.627014
GG25250|c3_g2_i7	aminodeoxychorismate synthase-like isoform x4	-0.8579	-0.376415	-0.0542327	0.346861	0.941688
GG46386|c0_g1_i2	glycine-rich rna-binding protein mitochondrial-like isoform x3	-0.753134	-0.07236	-0.406036	0.52366	0.70787
GG32525|c0_g1_i1	0	-1.32424	-0.22125	0.278403	0.419487	0.847604
GG25284|c1_g1_i3	cop9 signalosome complex subunit 3-like	-0.80139	0.021544	-0.421769	0.417081	0.784534
GG79257|c8_g1_i3	aconitate cytoplasmic-like	-0.737347	-0.486626	0.286969	0.350517	0.586487
GG68850|c1_g1_i1	0	-0.740099	-0.548537	0.134894	0.418238	0.735504
GG21629|c3_g1_i3	PREDICTED: uncharacterized protein LOC102593226	-1.16191	0.168078	-0.107405	0.224353	0.876881
GG38163|c0_g1_i1	lipoyl synthase mitochondrial-like	-1.07943	0.284579	-0.122633	0.163017	0.754469
GG2537|c1_g1_i2	tmv resistance protein n-like	-1.04045	0.116977	-0.223776	0.236855	0.910399
GG72457|c8_g1_i1	heavy chain	-1.12778	0.125605	-0.014079	0.247955	0.768299
GG62463|c0_g1_i1	proline-rich receptor-like protein kinase perk14-like	-1.07855	-0.508088	0.0668007	0.636025	0.883813
GG85435|c0_g1_i1	ribonuclease h protein at1g65750-like	-1.18585	-0.417873	0.291062	0.321536	0.991129
GG82574|c1_g1_i1	crt homolog 1-like	-1.11149	-0.430717	0.256439	0.237308	1.04846
GG37996|c1_g1_i1	PREDICTED: uncharacterized protein LOC100248387	-1.05651	-0.322723	-0.1366	0.488963	1.02687
GG61885|c4_g1_i3	vamp-like protein ykt61-like	-1.05102	-0.116821	-0.0608986	0.436656	0.792083
GG74829|c0_g1_i2	PREDICTED: uncharacterized protein LOC101244351	-0.938824	-0.380066	0.238137	0.478556	0.602196
GG69460|c1_g1_i1	transducin wd40 repeat-like superfamily protein	-0.886143	-0.173327	-0.305997	0.494587	0.87088
GG30340|c2_g1_i2	inactive tpr repeat-containing thioredoxin ttl3-like isoform x1	-1.1082	-0.256198	-0.116153	0.559468	0.92108
GG8735|c0_g3_i3	PREDICTED: uncharacterized protein LOC101251606 isoform 2	-0.950985	-0.463936	0.0891575	0.481343	0.84442
GG11431|c0_g1_i2	pre-rrna-processing protein tsr1 homolog	-1.2429	-0.46222	0.284041	0.561367	0.859708
GG38079|c9_g2_i2	0	-1.05842	-0.429766	0.103269	0.445448	0.939468
GG71973|c0_g1_i1	regulator of nonsense transcripts 1 homolog	-1.31806	0.0799021	-0.170773	0.575705	0.833227
GG76613|c2_g1_i1	0	-0.953904	0.226244	-0.393189	0.294023	0.826826
GG74497|c3_g1_i1	bet1-like protein at4g14600-like	-1.15498	-0.302976	0.271558	0.665102	0.521292
GG5207|c1_g1_i1	0	-0.815132	-0.17729	-0.153382	0.24768	0.898124
GG58681|c0_g1_i2	PREDICTED: uncharacterized protein LOC102591656 isoform X3	-1.08616	-0.116775	0.169043	0.144047	0.889841
GG40413|c0_g1_i1	hypothetical protein MTR_036s0083	-1.24231	0.132393	0.175068	0.280731	0.654116
GG1594|c4_g1_i10	#NAME?	-1.02058	-0.207462	0.308835	0.376132	0.543071
GG10362|c3_g1_i2	phosphoenolpyruvate housekeeping isozyme-like	-0.698526	-0.553175	0.206825	0.403124	0.641751
Cluster 1		0 h	2 h	6 h	12 h	24 h
GG35676|c0_g2_i5	PREDICTED: uncharacterized protein LOC102601122	-1.40376	0.0777326	-0.296505	1.17408	0.44845
GG85827|c0_g1_i9	low affinity sulfate transporter 3-like	-1.84647	-0.475081	0.237339	1.00535	1.07887
GG59396|c1_g1_i1	e3 ubiquitin-protein ligase rglg2-like	-1.59866	-0.185659	-0.0155076	1.12219	0.677636
GG60087|c3_g1_i3	3-oxo-delta( )-steroid 5-beta-reductase-like	-1.57649	-0.212477	-0.119158	1.14291	0.765212
GG28563|c3_g1_i2	golgi apparatus membrane protein tvp38-like isoform x2	-1.62844	-0.405816	-0.182021	1.18789	1.02839
GG15286|c0_g1_i1	0	-1.71741	0.0237349	0.0502463	1.13958	0.50385
GG57139|c1_g1_i1	0	-1.26387	-0.374788	0.384133	0.910535	0.343991
GG44142|c0_g1_i2	expansin precursor	-1.67167	-0.662197	0.560183	1.13129	0.642387
GG48048|c7_g2_i3	obg-like atpase 1-like	-1.56355	-0.41364	0.497189	1.06755	0.412447
GG61596|c6_g1_i3	protein arginine n-methyltransferase -like	-1.42062	-0.349074	-0.693769	1.62582	0.837644
GG89337|c0_g1_i1	PREDICTED: uncharacterized protein LOC102601500	-1.62724	0.08867	-0.262352	1.23397	0.566955
GG75304|c0_g1_i2	galactinol synthase 2	-1.99361	-0.785902	0.456065	1.47222	0.851219
GG84216|c2_g1_i2	probable serine threonine-protein kinase at1g18390-like isoform x3	-1.78569	-0.643431	0.719967	0.95597	0.753185
GG39431|c0_g1_i1	predicted protein	-1.74584	-0.613559	0.302304	1.16341	0.893683
GG76182|c0_g3_i1	0	-1.79045	-0.794729	0.605671	1.36109	0.618416
GG30608|c0_g1_i1	copia-like retrotransposable	-1.69958	-0.486664	0.21638	1.40421	0.565652
GG79786|c0_g2_i3	protein lurp-one-related 14-like	-1.78725	-0.0845396	0.327228	1.05296	0.491596
GG10271|c0_g1_i1	calcium-binding protein kic-like	-2.09346	-0.0138404	0.167263	1.19701	0.743023
GG36525|c1_g1_i1	0	-1.67492	-0.902419	0.603862	1.12872	0.844757
GG66222|c0_g2_i1	PREDICTED: uncharacterized protein LOC101262352	-1.60169	-0.82103	0.480264	1.17657	0.765888
GG61236|c0_g3_i1	probable mitochondrial chaperone bcs1-b-like	-1.57347	-0.4731	0.161239	0.946286	0.939049
GG43830|c1_g2_i6	wd repeat-containing protein 44-like	-1.61005	-0.172406	-0.301482	1.12855	0.955386
GG55045|c2_g1_i2	0	-1.52123	0.250232	-0.158901	0.982118	0.447782
GG71427|c0_g1_i1	probable aquaporin pip1-2-like isoform x1	-1.71982	0.173049	-0.29315	1.29324	0.54668
GG227|c0_g1_i1	PREDICTED: uncharacterized protein LOC102603344 isoform X2	-1.44061	-0.851155	0.477311	1.11261	0.701841
GG79969|c6_g1_i4	PREDICTED: uncharacterized protein LOC101772510	-1.57403	-0.363069	0.349319	1.29817	0.289614
GG35676|c0_g1_i1	PREDICTED: uncharacterized protein LOC100253105	-2.31187	0.012367	0.0788999	1.41386	0.806745
GG54577|c11_g1_i13	isovaleryl- dehydrogenase mitochondrial-like	-1.60801	-0.261782	0.445042	0.89682	0.527928
GG56248|c2_g1_i1	40s ribosomal protein s12-like	-1.54222	0.178057	-0.126462	1.18766	0.302968
GG51181|c2_g2_i10	probable isoprenylcysteine alpha-carbonyl methylesterase icmel2-like	-1.42126	-0.181866	0.208675	0.884415	0.510041
GG75263|c3_g1_i5	alpha beta hydrolase domain-containing protein 17c-like	-1.24706	-0.330968	0.444919	0.880901	0.25221
GG86514|c1_g1_i1	0	-1.44387	-0.687011	0.307728	1.30264	0.520515
GG722|c0_g1_i1	probable aquaporin pip1-2-like	-1.59263	-0.160267	-0.0914118	1.3398	0.504502
GG36163|c3_g1_i3	abc transporter b family member 25-like	-1.88651	-0.556821	0.305609	1.20754	0.930185
GG54027|c1_g2_i1	gem-like protein 4-like	-1.66962	-0.395382	0.417075	0.898655	0.749276
GG60188|c1_g1_i5	probable tyrosine-protein phosphatase at1g05000-like	-1.78075	-1.09998	0.65834	1.27653	0.945862
GG76182|c0_g1_i1	0	-1.57107	-0.848659	0.690399	0.966058	0.763271
GG66222|c0_g1_i2	PREDICTED: uncharacterized protein LOC102593285	-1.57634	-1.01968	0.581479	0.963282	1.05126
GG12742|c4_g1_i4	PREDICTED: uncharacterized protein LOC102592359 isoform X3	-1.29666	-0.380567	0.108786	1.13175	0.436693
GG9578|c0_g1_i1	hypothetical protein CARUB_v10024997mg	-1.39706	-0.168752	0.207278	1.08025	0.278283
GG43363|c1_g1_i4	secologanin synthase-like	-1.6446	-0.976589	0.820675	0.953484	0.847028
GG10974|c3_g1_i1	btb poz domain-containing protein at5g41330-like	-1.52505	-0.266246	0.317484	1.08616	0.387652
GG34493|c2_g1_i1	copia-like retrotransposable	-1.23437	-0.48907	0.51093	0.971688	0.240823
GG33527|c4_g1_i2	cytokinin oxidase dehydrogenase precursor	-1.93302	-0.179331	0.550357	1.06457	0.497428
GG736|c0_g1_i1	PREDICTED: uncharacterized protein LOC100248387	-1.49861	-0.460874	-0.365702	1.55207	0.773117
GG628|c1_g1_i2	0	-1.55765	-0.518289	0.359705	1.33528	0.380954
GG15497|c2_g1_i1	0	-1.68716	-0.732409	0.568632	0.87593	0.975006
GG12617|c2_g1_i5	xiap-associated factor 1-like	-1.32453	-0.396397	0.359352	1.18046	0.181113
Cluster 2		0 h	2 h	6 h	12 h	24 h
GG52267|c1_g1_i1	heat shock cognate 70 kda protein 2-like	-1.68105	1.44595	0.54631	-0.324782	0.0135633
GG49051|c1_g1_i3	glycerol-3-phosphate chloroplastic-like	-1.43716	1.26275	0.445703	-0.391599	0.1203
GG81403|c0_g1_i1	transcription factor divaricata-like	-1.66847	1.67389	0.435097	-0.756181	0.315663
GG77158|c0_g1_i2	conserved hypothetical protein	-1.86176	1.40957	0.888923	-0.835883	0.399145
GG76201|c0_g1_i2	c-terminal processing chloroplastic-like	-1.6236	1.23074	0.359877	-0.677706	0.710691
GG56051|c0_g1_i1	hypothetical protein PRUPE_ppa003714mg	-1.68675	1.22149	0.329394	-0.71295	0.84881
GG37712|c0_g1_i3	late embryogenesis abundant protein lea5-like	-1.74972	1.32774	0.729964	-0.446788	0.138801
GG15456|c0_g1_i2	PREDICTED: uncharacterized protein LOC101261020 isoform 2	-1.92382	1.76665	0.587029	-0.637485	0.20762
GG82947|c4_g1_i2	PREDICTED: cyclin-U4-1-like	-1.48535	1.52315	0.342519	-0.492421	0.112101
GG78840|c1_g2_i1	0	-1.58139	1.28974	0.63342	-0.54017	0.198396
GG47215|c0_g1_i1	ca2+dependent plant phosphoribosyltransferase family protein	-1.89718	1.44122	0.740953	-0.367788	0.0827902
GG40504|c1_g1_i6	0	-1.527	1.40165	0.134292	-0.511218	0.502275
GG53000|c0_g1_i1	hypothetical protein PRUPE_ppa008924mg	-2.04593	1.58217	0.213783	-0.454146	0.704116
GG15445|c0_g1_i1	PREDICTED: uncharacterized protein LOC102581036	-2.304	1.5963	0.870694	-0.92916	0.766167
GG51500|c1_g1_i1	bidirectional sugar transporter sweet11-like	-1.60797	1.40325	0.319721	-0.180155	0.0651486
GG31690|c4_g1_i4	PREDICTED: uncharacterized protein LOC102590599	-1.9658	1.66112	0.509414	-0.314658	0.109931
GG89114|c5_g1_i1	ring-h2 finger protein atl7-like	-1.71734	1.30527	0.774455	-0.393951	0.0315637
GG45021|c4_g1_i5	light-inducible protein cprf2-like	-1.94078	1.34429	0.782988	-0.309405	0.122912
GG4323|c0_g1_i1	sac3 ganp nin1 mts3 eif-3 p25 isoform 1	-1.79803	1.40532	0.533958	-0.257014	0.115765
GG19963|c3_g1_i1	uncharacterized membrane	-1.69007	1.60264	0.341861	-0.361753	0.107317
GG33720|c1_g2_i1	aquaporin pip2-7-like	-2.23421	1.31255	0.772993	-0.796473	0.945138
GG88857|c2_g1_i2	protein translation factor sui1 homolog	-1.62534	1.19475	0.214794	-0.366215	0.582014
GG53511|c0_g1_i1	hypothetical protein POPTR_0017s08010g, partial	-1.75472	1.83349	0.0497492	-0.738934	0.610415
GG33632|c2_g2_i1	0	-1.82203	1.30877	0.642486	-0.421598	0.292369
GG73849|c1_g1_i4	ref srpp-like protein at3g05500-like	-1.70487	1.10482	0.761827	-0.418647	0.256865
GG40572|c4_g1_i10	branched-chain-amino-acid aminotransferase chloroplastic-like	-2.10015	1.92557	0.376484	-0.32391	0.122011
GG64082|c0_g1_i3	probable beta-d-xylosidase 2-like	-1.79541	1.12226	0.797759	-0.361502	0.236901
GG24845|c1_g1_i2	probable transporter mch1-like	-1.9088	1.22047	0.825196	-0.60918	0.472313
GG79783|c1_g1_i1	polyadenylate-binding protein-interacting protein 2-like	-1.76332	1.59093	0.35752	-0.703268	0.518138
GG62571|c1_g1_i1	0	-1.39418	1.17859	0.47382	-0.407443	0.149207
GG87707|c0_g1_i2	0	-1.68951	1.43363	0.681997	-0.443217	0.0170925
GG31690|c4_g1_i2	PREDICTED: uncharacterized protein LOC101254582	-1.67338	1.50894	0.243873	-0.32241	0.242977
GG15456|c0_g1_i4	PREDICTED: uncharacterized protein LOC101261020 isoform 2	-1.72633	1.16856	0.399932	-0.276222	0.434067
GG15443|c2_g2_i1	f-box protein at1g78280-like	-1.7891	1.42906	0.237702	-0.25753	0.379864
GG52267|c0_g1_i1	heat shock cognate 70 kda protein 2-like	-1.94146	1.78167	0.286264	-0.297539	0.171064
GG12152|c0_g1_i2	PREDICTED: uncharacterized protein LOC101294453	-1.78118	1.56166	0.497101	-0.977954	0.700376
GG8080|c0_g1_i1	lysosomal beta glucosidase-like	-1.65012	1.38871	0.409908	-0.47995	0.331452
GG70412|c2_g1_i1	hypothetical protein MTR_8g083310, partial	-1.88863	1.55498	0.455746	-0.498043	0.375954
GG79422|c1_g1_i2	magnesium transporter mrs2-3-like	-1.46312	1.4296	0.193562	-0.244108	0.0840659
GG79184|c0_g1_i1	0	-1.6178	1.43953	0.597008	-0.338443	-0.0802987
GG68731|c5_g1_i1	f-box protein pp2-a13-like	-1.83209	1.95087	0.470025	-0.984944	0.396134
GG20146|c4_g1_i1	0	-1.58992	1.2578	0.549793	-0.474441	0.256763
GG89114|c5_g1_i2	ring-h2 finger protein atl7-like	-2.1	1.92473	0.534723	-0.345654	-0.0137927
GG73856|c0_g1_i2	rna-directed dna polymerase from mobile element jockey-like	-1.64546	1.10234	0.597974	-0.0985093	0.0436556
GG26631|c3_g2_i2	cysteine proteinase inhibitor isoform 2	-1.65032	1.43659	0.73165	-0.868287	0.350366
GG11483|c0_g1_i1	protein fantastic four 3-like	-1.71206	1.37973	0.410086	-0.246834	0.169078
GG88857|c2_g1_i1	protein translation factor sui1 homolog	-1.62534	1.19475	0.214794	-0.366215	0.582014
GG30232|c0_g1_i1	calcium-binding protein cml38-like	-1.5296	1.40582	0.551476	-0.524923	0.0972288
GG87707|c0_g1_i1	0	-2.10045	1.49117	0.332733	-0.468796	0.745339
GG33720|c1_g1_i1	aquaporin pip2-7-like	-2.10227	1.12314	0.635795	-0.703146	1.04648
GG24506|c0_g1_i2	thioredoxin-like 1- chloroplastic-like	-1.67318	1.68518	0.32011	-0.805806	0.473694
GG85339|c0_g1_i1	0	-1.60676	1.1893	0.606131	-0.237081	0.0484085
GG77290|c2_g2_i2	hypothetical protein PHAVU_005G184200g	-1.84444	1.63553	0.185912	-0.607989	0.63099
Cluster 3		0 h	2 h	6 h	12 h	24 h
GG59981|c6_g1_i3	late blight resistance protein homolog r1b-14-like	-0.728699	0.232642	0.925188	0.0940273	-0.523159
GG77715|c3_g2_i1	alg-2 interacting protein x-like	-0.565299	-0.00654173	0.593038	-0.0302416	0.00904459
GG36672|c4_g1_i2	protein s-acyltransferase 24-like	-1.05788	0.114603	0.558474	0.178455	0.206352
GG75377|c2_g1_i4	auxin-responsive protein iaa29-like	-0.9353	-0.14883	1.49556	-0.203068	-0.20836
GG81806|c2_g2_i2	e3 ubiquitin-protein ligase rkp-like	-0.787506	-0.038364	0.530514	0.345377	-0.0500206
GG14574|c2_g1_i3	3 -5 exonuclease domain-containing protein k domain-containing protein kh domain-containing protein isoform 3	-0.57971	0.214394	0.565641	-0.0546433	-0.145682
GG3888|c2_g1_i1	probable beta- -xylosyltransferase irx14-like	-0.724047	0.0499494	0.548574	0.357974	-0.23245
GG74986|c1_g1_i3	0	-0.658545	0.115452	0.762611	-0.152654	-0.0668651
GG51208|c4_g3_i4	pentatricopeptide repeat-containing protein chloroplastic-like isoform x1	-0.579943	-0.579943	0.835816	0.0908977	0.233172
GG14595|c1_g1_i1	kda class ii heat shock	-1.38	0.270342	1.28171	-0.0604589	-0.111598
GG59227|c0_g1_i2	probable inorganic phosphate transporter 1-7-like	-1.24741	-0.33975	0.953596	0.339955	0.293609
GG16467|c3_g2_i6	PREDICTED: uncharacterized protein LOC102578201	-0.712445	-0.325083	0.804578	-0.0589266	0.291876
GG71742|c1_g1_i3	protein iq-domain 14-like	-0.427446	-0.360225	1.02955	-0.143569	-0.0983047
GG73545|c7_g1_i12	nad kinase 1-like	-1.13355	0.029807	0.680303	0.239301	0.184142
GG86153|c0_g1_i1	PREDICTED: uncharacterized protein LOC102592533	-0.516737	0.0768561	0.660224	0.00832987	-0.228674
GG12630|c4_g1_i2	copia-like retrotransposable	-1.08815	0.282013	0.931551	0.0759918	-0.201406
GG30440|c2_g1_i2	translocation protein sec63 homolog	-1.20936	-0.173396	0.767696	0.532498	0.0825626
GG74792|c1_g1_i1	lysine-specific demethylase 5b-like	-0.821486	-0.599918	1.10565	0.187144	0.128609
GG55208|c1_g2_i2	0	-1.09303	-0.106077	0.819232	0.54388	-0.164001
GG40103|c4_g2_i7	gag-pol poly protein	-0.584201	-0.707205	0.918066	0.0309144	0.342426
GG29160|c1_g1_i3	PREDICTED: uncharacterized protein LOC101245809	-1.24888	0.235518	1.02643	0.0279167	-0.0409848
GG77966|c1_g2_i2	ubiquitin carboxyl-terminal hydrolase 25-like	-0.662158	0.350768	0.610462	-0.0994886	-0.199583
GG80076|c2_g1_i1	multiple inositol polyphosphate phosphatase 1-like isoform x1	-0.632205	0.0535876	0.735617	0.0215263	-0.178526
GG45337|c0_g1_i1	uncharacterized membrane protein ymr155w-like	-0.682963	-0.2956	0.938093	0.166636	-0.126166
GG37255|c0_g1_i2	0	-0.663761	0.357008	0.643084	-0.0455224	-0.290809
GG44939|c5_g1_i4	0	-0.714586	-0.109566	1.09771	0.00700498	-0.280559
GG41125|c0_g1_i5	sodium-coupled neutral amino acid transporter 2-like	-0.741694	-0.241976	0.992152	0.160027	-0.168509
GG441|c0_g1_i1	0	-1.72455	0.152804	1.25657	0.0637204	0.251449
GG77220|c2_g1_i3	PREDICTED: uncharacterized protein LOC102606376	-0.953941	0.207507	1.07288	0.0233185	-0.349768
GG88421|c9_g1_i8	PREDICTED: uncharacterized protein LOC101259807 isoform 1	-1.087	-0.266553	1.24924	-0.00814348	0.11246
GG6009|c1_g1_i1	dna gyrase subunit chloroplastic mitochondrial-like	-0.484497	-0.205918	0.635855	-0.0177397	0.0723
GG3766|c0_g1_i1	PREDICTED: uncharacterized protein LOC102592647	-0.576631	0.301114	0.701926	0.0203045	-0.446714
GG5249|c3_g1_i4	cationic amino acid transporter vacuolar-like	-0.693148	-0.055343	0.782305	-0.0912201	0.0574059
GG54437|c1_g1_i1	phosphopantothenate--cysteine ligase 2-like	-1.65052	0.0116895	0.999329	0.471163	0.168335
GG76269|c2_g1_i6	serine threonine-protein kinase ulk3-like isoform x2	-0.780977	-0.154305	0.640179	0.365026	-0.069923
GG77904|c0_g1_i2	cbl-interacting serine threonine-protein kinase 14-like	-0.733561	0.0505245	0.759062	-0.0366765	-0.039349
GG79131|c0_g1_i1	0	-0.978927	-0.0536875	1.17585	0.0769624	-0.220198
GG44402|c4_g1_i1	protein embryo sac development arrest 35	-1.02001	0.340266	0.913879	0.089815	-0.323949
GG22129|c0_g1_i2	tho complex subunit 7 homolog isoform x1	-0.93345	-0.430625	0.914486	0.187705	0.261883
GG70831|c0_g1_i2	nad h dehydrogenase mitochondrial-like	-0.729274	-0.0803484	1.16797	-0.323282	-0.0350624
GG74306|c2_g1_i1	hypothetical protein MTR_6g090040	-1.18781	-0.298727	1.24862	0.13354	0.104382
GG47801|c4_g1_i1	hypothetical protein CHLNCDRAFT_137957	-0.962072	-0.000819457	1.0051	-0.0973414	0.0551369
GG16621|c4_g1_i1	PREDICTED: uncharacterized protein LOC102578142	-0.571141	-0.120128	0.812908	-0.378316	0.256678
GG23810|c2_g1_i2	hop-interacting protein thi002	-0.721073	-0.116052	1.16879	0.0895762	-0.421242
GG70505|c0_g1_i1	PREDICTED: uncharacterized protein LOC102601358 isoform X2	-0.667443	-0.155469	0.684185	0.0628707	0.0758564
GG66604|c1_g1_i7	protein prenyltransferase alpha subunit repeat-containing protein 1-b-like isoform x5	-0.571265	-0.21062	1.09458	-0.307029	-0.00566803
GG73587|c3_g4_i2	serine threonine protein phosphatase 2a 55 kda regulatory subunit b beta isoform-like	-0.531342	-0.531342	1.07557	-0.0645846	0.0516954
GG79261|c1_g1_i1	u3 small nucleolar rna-associated protein 4-like	-0.930169	0.107565	0.532407	0.340659	-0.0504629
GG53662|c2_g2_i4	auxin response factor 6-like isoform x1	-1.14068	-0.102008	0.652968	0.277879	0.311837
GG52362|c11_g1_i10	probable protein phosphatase 2c 60-like	-1.00274	0.325197	0.901769	-0.112622	-0.111607
GG47835|c1_g2_i1	probable serine threonine-protein kinase wnk4-like isoform 1	-1.46797	0.273403	1.0795	0.207926	-0.0928584
GG35253|c3_g2_i2	0	-1.18759	0.156103	0.713519	0.0252914	0.292676
GG18410|c2_g1_i1	0	-0.707739	0.00507648	0.604926	-0.036899	0.134636
GG33874|c4_g1_i3	PREDICTED: uncharacterized protein LOC102610887	-0.612245	0.312995	0.787747	-0.176083	-0.312414
GG55011|c1_g1_i8	major facilitator superfamily domain-containing protein 5-like	-0.775244	-0.228288	0.967624	-0.19317	0.229077
GG25353|c0_g1_i3	nodulation protein h-like	-1.06826	-0.0871144	1.09145	0.0578443	0.00608288
GG84255|c1_g1_i4	zeaxanthin chloroplastic-like	-1.19566	0.222686	0.775269	0.269632	-0.0719254
GG74429|c3_g1_i2	PREDICTED: uncharacterized protein LOC102588803 isoform X2	-0.640428	-0.283943	1.17833	0.0782055	-0.332166
GG47879|c4_g1_i5	PREDICTED: uncharacterized protein LOC102606114	-0.800745	0.0319428	1.06636	0.10922	-0.406779
GG18152|c5_g2_i1	transcription factor gte8-like isoform x2	-0.486018	-0.486018	1.01631	-0.049856	0.00557879
GG14707|c0_g1_i1	growth-regulating factor 12-like	-1.09098	-0.0617053	0.506907	0.295278	0.350502
GG53270|c2_g1_i1	hypothetical protein PRUPE_ppa003423mg	-0.858544	-0.264951	1.12623	-0.12823	0.125498
GG70056|c0_g1_i3	0	-0.593698	-0.256134	0.991687	-0.189476	0.0476209
GG43690|c1_g1_i6	tbcc domain-containing protein 1-like	-0.777295	0.215532	0.605014	-0.0320274	-0.0112245
GG29953|c1_g1_i1	receptor-like protein kinase feronia-like	-1.67694	-0.0695523	1.17446	0.0420226	0.530014
GG38296|c2_g1_i4	probable folate-biopterin transporter 2-like	-1.04836	-0.199674	0.796592	0.184917	0.266524
GG71159|c2_g1_i10	horma domain-containing protein 1-like	-0.531378	-0.432419	0.965852	0.0952951	-0.0973499
GG40591|c1_g1_i2	0	-0.764921	0.114785	0.619129	0.0612718	-0.0302653
GG58864|c0_g1_i1	disease resistance protein at1g50180-like isoform x2	-1.35055	0.239329	1.03137	0.171079	-0.0912204
GG5636|c2_g1_i2	hypothetical protein SORBIDRAFT_09g021920	-0.925488	-0.131384	1.00544	0.0201201	0.0313125
GG21254|c2_g1_i3	baculoviral iap repeat-containing protein 2-like	-0.934814	0.0981103	0.621378	0.236228	-0.0209028
GG51820|c2_g1_i3	f-box kelch-repeat protein at1g67480	-1.44438	-0.0938866	1.02524	0.530879	-0.0178507
GG68296|c1_g1_i6	aldehyde dehydrogenase family 7 member b4-like	-0.84337	0.0546111	0.963496	0.307835	-0.482573
GG73042|c1_g1_i9	probable wrky transcription factor 57-like isoform 2	-0.772509	0.196872	0.595421	0.100123	-0.119908
GG21234|c3_g1_i9	glutamate synthase 1	-0.523021	-0.270844	0.912222	-0.112779	-0.00557803
GG52362|c12_g1_i1	uncharacterized protein LOC100217042	-0.794588	-0.200995	0.977297	0.221195	-0.202909
GG15981|c1_g1_i3	PREDICTED: uncharacterized protein LOC102601665 isoform X1	-1.13577	0.106409	0.835745	0.319277	-0.125662
GG41107|c3_g1_i3	pentatricopeptide repeat-containing protein at1g76280-like isoform x3	-0.874115	-0.12051	0.709885	0.148075	0.136665
GG7072|c0_g1_i3	uncharacterized loc102591911	-0.609742	-0.0736893	0.867935	-0.0373375	-0.147166
GG40164|c0_g1_i1	udp-glycosyltransferase 73c3-like	-0.634483	-0.252773	0.883762	-0.393581	0.397075
GG15983|c0_g1_i2	alkaline neutral invertase isoform partial	-0.444543	-0.444543	1.00224	-0.21557	0.102413
GG29162|c0_g1_i1	lysosomal pro-x carboxypeptidase-like	-0.808874	-0.199819	1.14096	-0.142641	0.0103749
GG67600|c2_g1_i5	mediator of rna polymerase ii transcription subunit 19a-like isoform x3	-0.768697	0.0343774	0.632945	0.176956	-0.0755807
GG89259|c6_g1_i1	protein lurp-one-related 15-like	-1.13132	0.133457	0.792116	0.209915	-0.00416517
GG51365|c2_g1_i4	udp-galactose udp-glucose transporter 5b-like	-0.960006	0.27204	0.988968	0.185997	-0.486999
GG30406|c0_g1_i3	er lumen protein retaining receptor -like	-0.544971	0.0791223	0.606564	-0.138651	-0.00206464
GG41656|c2_g1_i1	probable lrr receptor-like serine threonine-protein kinase at1g07650-like	-1.24995	-0.00384596	0.810789	0.373917	0.0690898
GG43253|c3_g1_i3	mannan endo- -beta-mannosidase 2-like	-0.544374	-0.237529	0.790766	-0.269367	0.260505
GG40318|c2_g1_i2	PREDICTED: uncharacterized protein LOC101253605	-0.806694	-0.0633949	0.768134	0.0808309	0.0211246
GG66331|c6_g1_i3	myosin-2 heavy chain-like	-1.55186	0.439471	1.03824	0.108896	-0.0347537
GG44946|c0_g1_i2	PREDICTED: uncharacterized protein LOC102605991	-0.732302	-0.161839	0.740186	-0.169632	0.323588
GG15810|c2_g1_i1	receptor-like protein 12-like	-1.54863	0.295893	0.776557	0.260925	0.215254
GG74633|c2_g1_i3	cinnamoyl- reductase	-1.34584	0.230952	0.904956	-0.1038	0.313733
GG37871|c0_g1_i1	probable peptide nitrate transporter at1g59740-like	-1.26124	0.305913	0.956207	-0.208482	0.207597
GG85827|c1_g1_i1	0	-1.47841	-0.016184	1.22457	0.143865	0.126158
GG66095|c1_g1_i1	probable receptor-like protein kinase at1g67000-like	-0.825855	0.252755	0.753325	-0.0152065	-0.165018
GG10046|c0_g2_i4	tip protein	-0.764863	0.0678245	1.21626	-0.328701	-0.190519
GG56613|c3_g1_i4	transcription initiation factor tfiid subunit 15-like isoform x1	-0.812554	-0.281038	1.23919	-0.17438	0.028779
GG38305|c0_g1_i1	predicted protein	-0.630013	-0.179	0.832563	-0.0117746	-0.0117746
GG83040|c0_g1_i1	g-type lectin s-receptor-like serine threonine-protein kinase sd2-2-like	-0.657462	-0.350616	1.29897	0.0562338	-0.347122
GG5671|c0_g1_i1	PREDICTED: uncharacterized protein LOC102592270	-0.644185	0.360136	0.713085	-0.0175124	-0.411524
GG21613|c0_g1_i1	phosphoenolpyruvate phosphate translocator chloroplastic-like	-0.662919	-0.662919	1.13741	0.124514	0.0639124
GG61811|c1_g1_i2	hypothetical protein PRUPE_ppa017735mg, partial	-0.693498	-0.294054	0.763833	-0.0668255	0.290544
GG1036|c6_g1_i1	protein sensitivity to red light	-0.875241	-0.124172	0.698087	0.192025	0.1093
GG52362|c11_g1_i4	probable protein phosphatase 2c 60-like	-1.17103	-0.0211224	0.999213	0.15608	0.0368607
GG23163|c1_g1_i4	PREDICTED: uncharacterized protein LOC102594284	-1.13979	0.174281	0.781887	-0.043849	0.227469
GG30454|c4_g1_i3	cytosolic fe-s cluster assembly factor narfl-like	-1.04641	0.419827	0.931421	0.0226059	-0.327444
GG72831|c2_g1_i2	14-3-3-like protein	-0.749217	-0.324332	0.901343	0.280732	-0.108526
GG14406|c0_g1_i3	0	-0.758152	0.157943	0.571259	-0.00283667	0.0317863
GG47508|c10_g2_i10	citrate mitochondrial-like	-1.31868	-0.100591	1.27742	0.21851	-0.076667
GG54747|c1_g1_i1	probable serine threonine-protein kinase at1g18390-like	-0.937634	0.0580314	1.4489	-0.374964	-0.194334
GG26248|c0_g1_i6	g-type lectin s-receptor-like serine threonine-protein kinase at4g03230-like	-0.664003	-0.316904	1.09983	-0.377122	0.258195
GG46996|c0_g1_i6	0	-0.594061	-0.397541	1.07733	0.0477963	-0.133526
GG54014|c1_g1_i1	orf34 gene product	-1.01938	-0.331557	1.11548	0.166501	0.0689551
GG47364|c2_g1_i1	PREDICTED: uncharacterized protein LOC101245682	-1.39938	0.0479313	0.807885	0.496695	0.0468728
GG41021|c0_g1_i1	0	-0.854026	-0.00202706	0.561733	0.247624	0.046696
GG49840|c3_g1_i16	PREDICTED: uncharacterized protein R102.4 isoform X3	-0.744415	0.00918976	0.666469	-0.0735744	0.14233
GG7628|c3_g2_i3	pleiotropic drug resistance protein 1-like	-1.05462	-0.0296541	0.702563	0.243964	0.137752
GG18118|c4_g1_i3	protein yif1b-like isoform 5	-0.559379	-0.559379	1.14549	0.0226952	-0.0494299
GG77949|c0_g1_i1	0	-1.54659	0.256372	0.774953	0.133638	0.381628
GG66823|c1_g1_i2	adenylate isopentenyltransferase	-0.5565	0.217496	0.756165	-0.0597824	-0.357378
GG47984|c4_g2_i2	geranylgeranyl transferase alpha subunit-related family protein	-0.798967	-0.0249712	1.06814	0.160803	-0.405002
GG55986|c0_g1_i1	ring u-box superfamily protein	-1.0748	-0.0044098	1.03188	0.138081	-0.0907567
GG31201|c1_g1_i1	calcium-binding protein pbp1-like	-1.38973	0.0702214	0.765043	0.619971	-0.0655002
GG14224|c0_g1_i1	rna-directed dna polymerase from mobile element jockey-like	-0.595193	0.35714	0.706394	-0.118034	-0.350306
GG67891|c3_g1_i8	copper-transporting atpase chloroplastic-like isoform x3	-1.2512	0.333759	1.00352	-0.0975663	0.0114905
GG49222|c0_g1_i1	0	-1.31489	0.175681	0.820974	0.14821	0.170023
GG42546|c2_g1_i1	PREDICTED: IST1-like protein-like	-0.62481	0.0985298	0.576824	-0.0524056	0.00186248
GG62951|c3_g2_i1	aspartic proteinase pcs1-like	-0.850461	-0.13109	0.79842	0.166004	0.0171266
GG66563|c0_g1_i1	0	-1.76909	0.177665	0.946028	0.119864	0.52553
GG59005|c0_g1_i7	low quality protein: meiotic recombination protein dmc1 homolog	-0.583442	-0.061124	0.785924	-0.169426	0.0280675
GG75377|c2_g1_i1	0	-0.722644	-0.247559	1.38102	-0.00894812	-0.40187
GG8743|c1_g1_i1	tmv resistance protein n-like	-0.628699	-0.216189	0.728571	0.0339619	0.082355
GG4117|c0_g1_i2	cbl-interacting serine threonine-protein kinase 23-like isoform x2	-0.530126	-0.463865	0.991929	-0.0334085	0.0354707
GG48739|c1_g1_i1	uroporphyrinogen-iii c-methyltransferase-like	-1.49893	0.0147013	1.01573	0.340349	0.128155
GG60318|c3_g1_i1	lipid phosphate phosphatase chloroplastic-like isoform x4	-0.924441	0.452405	0.830874	-0.177698	-0.181141
GG2557|c0_g1_i2	f-box kelch-repeat protein at1g57790-like	-0.672775	0.270584	0.742984	0.0653446	-0.406138
GG1578|c1_g1_i1	probable lrr receptor-like serine threonine-protein kinase mrh1-like	-0.486519	-0.486519	1.07859	-0.101364	-0.0041873
GG44326|c4_g1_i2	PREDICTED: uncharacterized protein LOC101255210	-1.5035	0.113889	1.15168	0.342761	-0.10483
GG12191|c0_g1_i1	PREDICTED: uncharacterized protein LOC102663304	-1.11657	-0.24506	1.05494	0.0829702	0.223714
GG53673|c0_g1_i1	acetyl- carboxylase 1-like	-0.655199	-0.180114	1.06683	0.123851	-0.355368
GG76467|c2_g1_i1	f-box protein ore9-like	-0.779912	-0.109072	0.780803	0.193883	-0.0857008
GG68220|c4_g1_i1	0	-0.7431	0.0207367	0.764314	-0.170695	0.128744
GG81057|c1_g2_i1	protein weak chloroplast movement under blue light 1-like	-0.991191	-0.120925	1.3408	0.051453	-0.280137
GG74455|c3_g1_i1	uncharacterized protein LOC100274208	-0.58785	-0.58785	0.982127	0.0303885	0.163185
GG38260|c0_g1_i1	ethylene-responsive transcription factor 5-like	-1.15644	0.00309366	0.902403	0.487681	-0.23674
GG22397|c2_g2_i1	probable adp-ribosylation factor gtpase-activating protein agd14-like	-0.795572	0.0108096	0.495235	0.448838	-0.15931
GG6345|c2_g2_i1	adp-ribosylation factor	-1.48795	0.506931	0.606156	0.133674	0.241192
GG45932|c2_g1_i2	0	-1.56765	0.56183	0.635048	-0.00370478	0.374476
GG18207|c1_g1_i1	Os08g0125300	-1.45925	0.521144	0.821709	-0.0364758	0.15287
GG43216|c4_g1_i3	outer envelope protein chloroplastic-like isoform x2	-0.618259	-0.17791	0.880482	-0.302301	0.217987
GG49883|c1_g1_i3	alpha- -glucan-protein synthase	-0.483085	0.0756726	0.584554	-0.088022	-0.0891196
GG52544|c7_g1_i2	PREDICTED: uncharacterized protein LOC101254735	-0.716088	-0.067162	0.521476	0.333543	-0.0717698
GG80890|c3_g1_i1	0	-1.24171	0.302778	1.00743	0.0122819	-0.0807872
GG88035|c2_g2_i2	protein phloem protein 2-like a1-like	-1.56443	0.563851	0.80513	0.109398	0.0860553
GG25260|c0_g1_i3	PREDICTED: uncharacterized protein LOC102591021 isoform X1	-0.508357	-0.363005	0.875693	-0.0615712	0.0572404
GG3546|c1_g1_i7	transcription factor bhlh62-like	-0.632905	-0.133239	0.82948	-0.181894	0.118558
GG61083|c5_g1_i6	0	-1.45852	0.193164	0.988266	-0.199096	0.476186
GG27779|c0_g1_i4	e3 ubiquitin-protein ligase sinat5-like	-0.838775	0.321872	0.779102	-0.0610519	-0.201147
GG40944|c1_g1_i1	transcription factor bhlh90-like	-1.08943	-0.266491	1.02694	0.0315904	0.297386
GG63750|c4_g2_i2	katanin p80 wd40 repeat-containing subunit b1 homolog	-0.580062	-0.716253	1.0014	0.0140607	0.280859
GG23195|c0_g1_i2	cyclin-dependent kinase f-4-like isoform x2	-0.58973	0.213497	0.676907	0.00099204	-0.301667
GG22118|c0_g1_i1	hypothetical protein CHLREDRAFT_169983	-0.79243	0.150929	0.942226	0.181365	-0.48209
GG72356|c1_g1_i1	0	-1.14323	-0.0871318	0.79715	0.132196	0.301015
GG80156|c2_g1_i1	uncharacterized loc100527601	-1.69195	0.00766408	1.35394	0.12243	0.20792
GG15902|c4_g1_i4	PREDICTED: uncharacterized protein LOC101254005	-1.37985	0.244012	1.00392	0.156198	-0.0242745
Cluster 4		0 h	2 h	6 h	12 h	24 h
GG86959|c1_g1_i4	cyclic pyranopterin monophosphate mitochondrial-like	-0.814432	0.526637	0.0319588	-0.733643	0.989479
GG16803|c0_g1_i1	0	-1.05036	0.0324244	0.0902122	-0.232454	1.16018
GG51653|c4_g1_i2	0	-0.79644	0.092644	-0.0157101	-0.476822	1.19633
GG43895|c0_g1_i3	protein lurp-one-related 15-like	-0.966873	0.397139	0.153479	-0.480416	0.896669
GG85761|c4_g1_i7	nitronate monooxygenase-like	-0.716091	-0.00327496	0.485543	-0.363332	0.597155
GG15859|c6_g2_i1	probable protein phosphatase 2c 33-like	-1.26339	0.243671	0.0723164	-0.0430916	0.990489
GG58543|c1_g1_i5	phosphatidylserine synthase 2-like	-0.867352	0.454576	0.370716	-0.895921	0.937981
GG28870|c1_g1_i1	udp-glucose flavonoid 3-o-glucosyltransferase 3-like	-1.27044	0.109298	-0.226051	0.330163	1.05703
GG10648|c1_g1_i3	probable mediator of rna polymerase ii transcription subunit 26b-like	-1.42924	0.0144184	0.138578	0.269129	1.00712
GG25948|c0_g1_i4	micronuclear linker histone poly isoform x2	-1.37582	0.225873	0.0867522	0.27907	0.784128
GG26869|c1_g1_i1	0	-0.879293	0.171744	0.103285	-0.430322	1.03459
GG49070|c0_g1_i2	0	-1.33099	0.267145	0.346227	-0.224588	0.942205
GG33915|c3_g1_i3	p-loop containing nucleoside triphosphate hydrolases superfamily isoform partial	-0.941881	0.136729	0.515451	-0.39789	0.687592
GG1057|c3_g1_i4	PREDICTED: uncharacterized protein DDB_G0271670-like isoform X1	-1.50662	-0.090294	-0.0937383	0.438102	1.25255
GG3719|c1_g1_i2	bi1-like partial	-1.13319	0.206341	0.414048	-0.160002	0.672803
GG79836|c0_g1_i1	metacaspase-3-like isoform x2	-1.41608	-0.0090108	0.0982399	0.260586	1.06627
GG40918|c0_g1_i1	PREDICTED: uncharacterized protein LOC101254546	-1.06189	0.295384	-0.0910333	-0.16736	1.0249
GG9981|c0_g1_i4	glycerol-3-phosphate transporter 5-like	-1.07889	-0.0136485	0.137404	-0.0104852	0.965619
GG5837|c0_g1_i9	0	-1.41456	0.342632	0.253702	-0.188341	1.00656
GG74586|c1_g1_i1	0	-1.29188	0.617702	-0.114918	-0.0908727	0.879968
GG85819|c0_g1_i1	0	-1.57299	0.184902	0.60104	-0.440462	1.22751
GG88957|c3_g1_i1	hypothetical protein ARALYDRAFT_488759, partial	-0.475098	0.222744	-0.108784	-0.57136	0.932498
GG9951|c6_g1_i6	PREDICTED: uncharacterized protein LOC102579226 isoform X3	-0.63539	0.27227	0.0614944	-0.63539	0.937015
GG22319|c2_g1_i3	PREDICTED: uncharacterized protein LOC102606312	-1.73833	0.693383	0.0914135	0.052441	0.901092
GG78449|c0_g1_i2	orf288 gene product	-0.752846	0.0889721	0.52571	-0.80943	0.947593
GG45392|c0_g1_i1	nac domain-containing protein 2-like	-1.37043	0.0262742	-0.0865116	-0.0542876	1.48496
GG9614|c0_g1_i5	PREDICTED: uncharacterized protein LOC101247131	-0.986226	0.350629	-0.103387	-0.167375	0.906359
GG64032|c0_g2_i1	PREDICTED: uncharacterized protein LOC102604741	-1.50453	0.322984	-0.0350664	0.0293067	1.1873
GG15465|c0_g1_i2	cryptochrome 1	-1.32878	0.206614	-0.291862	0.30059	1.11344
GG641|c2_g1_i1	receptor like protein 1	-0.766584	0.18575	-0.158721	-0.425167	1.16472
GG32561|c0_g1_i1	hypothetical protein CICLE_v10024153mg	-0.679053	0.38783	-0.151858	-0.684133	1.12721
GG35783|c1_g1_i1	0	-0.883362	0.281424	0.36578	-0.883362	1.11952
GG639|c2_g3_i2	PREDICTED: uncharacterized protein LOC102585480	-0.845105	0.400999	0.249131	-0.845105	1.04008
GG23102|c0_g1_i2	serine threonine-protein kinase pbs1-like	-1.23671	0.57394	0.0299283	-0.103145	0.735984
GG57534|c2_g1_i4	PREDICTED: uncharacterized protein LOC102588126	-1.46106	0.28525	-0.103792	0.140159	1.13945
GG11548|c3_g1_i1	lrr receptor-like serine threonine-protein kinase fls2-like	-0.84512	0.457638	0.0219856	-0.570113	0.93561
GG80278|c4_g1_i1	Os08g0125300	-1.67386	0.144793	0.101665	0.202972	1.22443
GG43939|c0_g2_i1	salt responsive protein 2	-1.59921	0.675093	-0.164461	0.0134878	1.07509
GG70322|c2_g1_i1	pentatricopeptide repeat-containing protein at1g52620-like	-1.08637	0.23328	-0.177214	0.0203378	1.00997
GG54054|c0_g1_i5	0	-1.1799	0.589502	-0.298075	0.032378	0.856096
GG28630|c0_g1_i1	dof zinc finger	-1.29535	-0.0435049	0.510289	-0.384138	1.2127
GG37478|c1_g1_i7	synaptobrevin family protein isoform 1	-0.885402	0.24091	0.247504	-0.490339	0.887328
GG64795|c1_g1_i1	0	-1.11231	0.089956	0.233659	-0.023485	0.812175
GG34141|c2_g1_i3	callose synthase 9-like	-0.694134	0.401721	0.217213	-0.711302	0.786502
GG69888|c1_g1_i1	beta-amylase chloroplastic-like	-1.47774	0.868182	-0.174933	0.0233039	0.761188
GG77982|c7_g1_i12	type i inositol -trisphosphate 5-phosphatase 1-like	-1.01561	0.280115	0.341662	-0.37129	0.765122
GG35549|c2_g1_i1	PREDICTED: uncharacterized protein LOC102596342 isoform X1	-0.853584	0.0261216	0.524927	-0.356866	0.659401
GG70267|c2_g1_i2	PREDICTED: uncharacterized protein LOC101261248	-0.593132	0.324915	0.189305	-0.817172	0.896084
GG6159|c2_g1_i1	auxin-responsive protein iaa3-like	-1.40199	0.0719835	-0.202093	0.28883	1.24327
GG52216|c1_g1_i3	snf1-related protein kinase regulatory subunit beta-3-like	-1.04792	0.238074	0.458547	-0.566576	0.917878
GG76613|c1_g1_i1	0	-1.37901	0.221654	0.0423895	-0.154537	1.2695
GG16637|c0_g1_i2	cysteine proteinase rd21a-like	-1.41543	0.148418	0.111948	-0.0527805	1.20784
GG2684|c0_g1_i1	0	-0.807245	0.0254423	0.0598605	-0.391487	1.11343
GG13015|c2_g1_i3	cyclin-p3-1- partial	-1.72867	0.557741	0.307743	-0.0617121	0.924896
GG26124|c0_g1_i3	phosphatidate phosphatase lpin2-like isoform x1	-1.59324	0.714776	0.0812251	-0.100613	0.897848
GG53330|c1_g1_i1	PREDICTED: uncharacterized protein LOC102579994	-1.36837	0.275413	0.490305	-0.5014	1.10405
GG68734|c0_g1_i4	PREDICTED: uncharacterized protein LOC101243814 isoform 1	-0.987353	-0.107647	0.285268	-0.192417	1.00215
GG33506|c0_g1_i1	PREDICTED: uncharacterized protein LOC101260696	-1.51587	0.167466	-0.017941	0.105267	1.26108
GG25120|c2_g2_i1	0	-1.20419	0.17372	0.387936	-0.377628	1.02017
GG43598|c1_g1_i1	50s ribosomal protein l17	-1.13576	0.221506	0.27512	-0.241237	0.880376
GG2870|c0_g1_i1	predicted protein, partial	-1.33219	0.533262	0.0355729	0.0640234	0.699334
GG67969|c0_g1_i1	PREDICTED: uncharacterized protein LOC101508542	-1.34592	0.332718	0.341513	-0.47402	1.14571
GG60814|c0_g2_i1	short-chain type dehydrogenase reductase-like	-1.68783	0.48696	0.00656201	-0.0815578	1.27586
GG52415|c5_g1_i5	u-box domain-containing protein 72-like	-0.679282	0.357014	0.336386	-0.815473	0.801355
GG29992|c0_g1_i1	probable -trehalose-phosphate synthase	-1.7528	0.80063	0.311835	-0.329573	0.969906
GG7979|c1_g3_i2	clip-associating protein	-1.42461	0.703685	0.00674671	-0.0120982	0.726276
GG59017|c0_g1_i3	late blight resistance protein homolog r1a-10-like	-1.10749	0.174649	0.30339	-0.0782176	0.707672
GG35024|c3_g1_i1	PREDICTED: uncharacterized protein LOC102591092 isoform X2	-0.566627	0.385706	-0.166089	-0.566627	0.913638
GG81898|c1_g1_i1	0	-1.50579	0.343412	-0.316753	0.278717	1.20041
GG74031|c15_g1_i1	dna rna polymerases superfamily protein	-0.827065	0.050224	-0.164603	-0.411729	1.35317
GG33281|c3_g1_i1	0	-1.37138	0.359965	0.253829	-0.333512	1.0911
GG39452|c2_g1_i2	calnexin homolog	-0.749496	0.044608	0.370856	-0.396737	0.730769
GG5586|c2_g1_i1	nascent polypeptide-associated complex subunit alpha-like protein 2-like	-0.861725	0.192777	-0.00175499	-0.345709	1.01641
GG49840|c3_g1_i2	PREDICTED: uncharacterized protein R102.4 isoform X3	-0.831642	0.230134	0.325277	-0.421468	0.697698
GG77141|c0_g1_i2	presenilin-like protein at2g29900-like	-0.942301	0.339842	0.425629	-0.942301	1.11913
GG16831|c0_g2_i1	allene oxide chloroplastic-like	-1.64457	0.26352	-0.024968	0.184296	1.22172
GG17477|c2_g1_i5	protein kinase chloroplastic-like	-1.45553	0.263093	0.654476	-0.255511	0.793473
GG64878|c6_g1_i2	ras-related protein raba2a-like	-1.01804	0.214011	0.225634	-0.191843	0.770233
GG41017|c1_g2_i1	Os04g0492300	-1.25331	0.136809	0.0926561	0.0789704	0.944872
GG77827|c1_g1_i1	0	-1.57529	0.156414	-0.0288915	-0.0373327	1.4851
GG11193|c0_g1_i3	uncharacterized protein	-1.5177	0.273928	0.762883	-0.607358	1.08825
GG67321|c0_g2_i1	ap2 erf and b3 domain-containing transcription repressor tem1-like	-1.30088	0.0539384	0.0491712	-0.121672	1.31945
GG51357|c4_g1_i2	probable pectate lyase 13-like	-1.05356	0.339146	0.352851	-0.549757	0.911319
GG75593|c4_g2_i1	exocyst complex component 7-like	-1.64983	0.580373	0.560247	-0.269101	0.778312
GG33806|c0_g1_i1	tmv resistance protein n-like	-1.23001	0.416152	-0.00473593	-0.0473186	0.865914
GG74031|c25_g1_i1	0	-0.541003	0.287975	-0.144642	-0.637265	1.03493
GG61340|c0_g1_i1	probable receptor-like protein kinase at5g39030-like	-1.10351	0.180696	0.096843	0.0358827	0.790091
GG79309|c2_g3_i5	peptidyl-prolyl cis-trans isomerase cyp20- chloroplastic-like isoform 2	-1.64628	0.415451	0.087132	0.0406395	1.10306
GG54694|c2_g2_i4	mechanosensitive ion channel protein chloroplastic-like	-1.0236	0.366775	0.405315	-0.235315	0.486829
GG3422|c1_g2_i2	0	-1.22678	0.247526	0.0155492	0.245652	0.718052
GG23046|c9_g2_i1	u-box domain-containing protein 43-like	-0.896454	0.500254	-0.132617	-0.324049	0.852866
GG68415|c1_g1_i3	wrky transcription factor 6	-1.61116	0.214435	-0.0949274	0.195041	1.29661
GG1803|c5_g3_i2	predicted protein	-1.57502	0.403206	0.589712	-0.364115	0.946213
GG85761|c4_g1_i2	nitronate monooxygenase-like	-1.71924	0.428397	0.642813	-0.506355	1.15438
GG79658|c2_g1_i4	trehalose-phosphate phosphatase a-like isoform x5	-1.40758	-0.0301228	0.111968	0.353731	0.972009
GG51954|c0_g2_i4	1-phosphatidylinositol-3-phosphate 5-kinase fab1d-like isoform x2	-1.19747	0.409923	0.630759	-0.371274	0.528057
GG61569|c0_g1_i1	hypothetical protein CARUB_v10004301mg	-0.892976	0.127793	0.187682	-0.302254	0.879755
GG82539|c2_g1_i2	enhancer of yellow 2 transcription factor homolog isoform 2	-1.00464	0.372204	0.665292	-0.527483	0.49463
GG41629|c1_g1_i2	probable tetraacyldisaccharide 4 - mitochondrial-like	-0.880069	0.489376	-0.160837	-0.284987	0.836517
GG49691|c3_g1_i2	caffeoylshikimate esterase-like	-1.26947	0.138945	0.354737	-0.0625897	0.838377
GG18842|c1_g1_i2	0	-1.34292	0.348367	-0.0167039	0.268906	0.742349
GG55173|c3_g1_i1	lrr receptor-like serine threonine-protein kinase fls2-like	-1.03752	0.0410871	0.229114	-0.187924	0.955246
GG61559|c0_g1_i1	envelope membrane protein	-1.59401	0.606697	0.145246	0.00676321	0.835308
GG52430|c2_g1_i8	e3 ubiquitin-protein ligase xbat35-like	-0.908329	0.137813	0.15931	-0.237488	0.848694
GG5766|c1_g1_i2	predicted protein	-1.70287	0.633323	0.583152	-0.202732	0.689125
GG14815|c3_g1_i3	potassium channel akt2 3-like	-0.96923	-0.0394003	0.39168	-0.257957	0.874907
GG65195|c0_g1_i1	peptidyl-prolyl cis-trans isomerase chloroplastic-like	-0.576489	0.312596	-0.308653	-0.576489	1.14903
GG82777|c4_g2_i6	glucuronosyltransferase pgsip6-like	-1.25901	0.608497	-0.12618	-0.199349	0.97604
GG74528|c0_g1_i1	PREDICTED: uncharacterized protein LOC101263077	-0.844517	0.343251	-0.0396376	-0.319451	0.860355
GG3718|c4_g1_i2	0	-1.42507	0.119881	0.233848	0.0805631	0.990779
GG978|c1_g1_i1	hypothetical protein PHAVU_008G210800g, partial	-0.946252	0.211438	-0.0791464	-0.232556	1.04652
GG26210|c2_g1_i1	Os02g0679700	-0.958412	0.314266	-0.134914	-0.340076	1.11914
GG71323|c0_g1_i1	polyol transporter 5-like	-1.12218	0.188039	0.250873	-0.0333746	0.716647
GG86832|c0_g3_i9	2-alkenal reductase (nadp(+)-dependent)-like	-1.8675	0.732352	0.339631	-0.270943	1.06646
GG3943|c0_g3_i4	probable beta- -galactosyltransferase 9-like	-1.0467	0.615501	-0.375864	-0.122225	0.929292
GG30284|c1_g1_i2	PREDICTED: uncharacterized protein LOC101247568	-0.950557	0.22193	0.542065	-0.323885	0.510447
GG75190|c1_g1_i2	subtilisin-like protease-like	-0.520924	0.321451	-0.185212	-0.520924	0.905609
GG74031|c15_g2_i1	PREDICTED: uncharacterized protein LOC102586067	-1.31124	0.412093	0.308612	-0.299679	0.890214
GG52489|c1_g1_i3	cationic amino acid transporter chloroplastic-like	-1.62788	0.123156	-0.0627698	-0.0266584	1.59415
GG87724|c0_g1_i1	PREDICTED: uncharacterized protein LOC102621984	-1.89261	0.673392	0.411283	-0.234827	1.04276
GG65110|c0_g1_i1	ribonuclease h protein at1g65750-like	-1.3192	0.323531	-0.0271634	-0.130918	1.15375
GG5596|c2_g1_i6	uncharacterized loc102593794	-1.49313	0.65059	-0.226493	-0.000507417	1.06954
GG5937|c1_g1_i1	metacaspase 1 isoform 1	-1.19187	0.110887	0.244825	-0.122856	0.959014
GG13080|c1_g1_i1	probable -trehalose-phosphate synthase	-1.74311	0.758249	0.217088	-0.222762	0.990536
GG17180|c1_g1_i4	protein longifolia 1-like isoform x1	-0.671732	0.122372	0.263351	-0.671732	0.957741
GG40808|c0_g1_i1	disease resistance protein at4g27190-like	-1.55034	0.276378	0.527663	-0.509201	1.2555
GG77520|c0_g1_i2	heat shock	-0.808412	0.393849	-0.0201442	-0.533405	0.968113
GG52816|c2_g1_i2	0	-0.932292	0.277473	-0.159984	-0.218596	1.0334
GG61762|c3_g1_i2	PREDICTED: uncharacterized protein LOC102589713	-1.2304	0.193986	0.207494	-0.322704	1.15163
GG40295|c0_g1_i1	0	-1.48332	0.334498	-0.252742	0.346583	1.05499
GG3983|c1_g1_i1	60s ribosomal protein l10-like	-0.94191	0.346345	0.329352	-1.01093	1.27714
GG37646|c3_g1_i4	uncharacterized loc102577701 isoform x2	-0.81183	0.0416348	0.252114	-0.526813	1.04489
GG18208|c0_g1_i1	Os08g0125300	-1.05902	0.0520148	0.377678	-0.432344	1.06167
GG11917|c4_g1_i7	PREDICTED: uncharacterized protein LOC101261408	-0.598547	0.124793	0.214567	-0.598547	0.857734
GG74444|c0_g1_i1	probable protein phosphatase 2c 25-like	-1.50208	0.263916	-0.170908	0.223786	1.18528
GG51942|c0_g2_i1	3-ketoacyl- synthase 11-like	-1.53543	-0.0268801	-0.0778125	0.483615	1.1565
GG19344|c3_g6_i1	0	-0.830391	0.173931	0.471197	-0.276539	0.461802
GG7365|c1_g1_i1	PREDICTED: uncharacterized protein LOC102669657	-1.29175	0.354409	0.0978135	0.0353592	0.804171
GG24786|c1_g1_i2	basic 7s globulin-like	-1.15372	-0.0116354	0.142001	-0.0267492	1.05011
GG84703|c2_g1_i1	disease resistance protein rga1- partial	-1.08536	0.527701	-0.423609	-0.0904173	1.07168
GG34810|c0_g1_i1	epidermal patterning factor-like protein 2-like	-0.767709	0.43162	0.0122053	-0.561579	0.885462
GG82766|c0_g3_i1	embryonic abundant protein usp92	-0.502812	0.204153	-0.0770182	-0.505514	0.881191
GG80056|c0_g1_i1	lipoyl synthase mitochondrial-like	-1.61761	0.473051	0.262015	0.0661478	0.816399
GG12229|c4_g1_i1	bed zinc family dimerization domain isoform 2	-0.751883	-0.0390669	0.47955	-0.751883	1.06328
GG84473|c0_g1_i1	hypothetical protein PRUPE_ppb023061mg	-1.34876	0.381782	0.0760837	0.183438	0.707453
GG71793|c1_g1_i1	mediator of rna polymerase ii transcription subunit 8	-0.978828	0.302803	0.636763	-0.509223	0.548485
GG56461|c1_g1_i1	0	-1.80783	0.667176	0.142459	0.139885	0.858312
GG79232|c0_g1_i1	0	-0.803939	0.0249968	0.173113	-0.248327	0.854156
GG18747|c0_g3_i1	probably inactive leucine-rich repeat receptor-like protein kinase imk2-like	-1.3885	0.339942	-0.321895	0.253284	1.11717
GG1903|c1_g3_i3	receptor-like protein kinase 5-like	-1.4599	0.186261	0.0959145	0.0998349	1.07789
GG30254|c0_g2_i1	PREDICTED: uncharacterized protein LOC102669141	-1.08469	0.254632	-0.0019642	-0.0370788	0.869097
GG1583|c1_g1_i1	nuclear pore complex protein nup98-nup96-like	-0.960145	0.582517	0.10292	-0.695822	0.970529
GG83363|c1_g2_i1	probable protein phosphatase 2c 25-like	-1.59866	0.126083	-0.0154639	0.388346	1.0997
GG43683|c5_g1_i1	proline-rich receptor-like protein kinase perk9-like	-0.79707	0.0160439	0.515595	-0.79707	1.0625
GG61578|c0_g3_i4	probable phosphatidylinositol 4-kinase type 2-beta at1g26270-like	-1.07107	0.0771467	0.322492	-0.46021	1.13164
GG40675|c3_g1_i1	homeobox-leucine zipper protein hat1-like	-1.4974	0.33185	0.231653	-0.0212394	0.95514
GG78707|c4_g1_i1	importin subunit alpha-1	-0.761627	0.301185	0.345391	-0.761627	0.876678
GG24119|c2_g1_i2	PREDICTED: uncharacterized protein LOC101254582	-1.40272	0.152324	-0.0351321	0.298445	0.987087
GG25553|c0_g1_i1	trihelix transcription factor gt-3b-like	-1.43398	0.444641	-0.0949063	0.0994849	0.984757
GG55539|c0_g1_i1	hypothetical protein PRUPE_ppa022032mg, partial	-1.72558	0.430697	0.299369	-0.277186	1.2727
GG21933|c5_g1_i1	PREDICTED: uncharacterized protein LOC101254546	-1.57965	0.444034	0.308352	-0.256715	1.08398
GG36793|c0_g1_i1	0	-1.05839	-0.045459	0.281892	-0.0157409	0.837693
GG67499|c0_g1_i1	trihelix transcription factor gt-3b-like	-1.49406	0.417155	-0.0429538	-0.0333264	1.15318
GG39315|c3_g1_i2	hypothetical protein POPTR_0017s00570g	-0.735256	0.0876779	0.291898	-0.735256	1.09094
GG82777|c4_g2_i7	glucuronosyltransferase pgsip6-like	-1.63123	0.597493	0.0597348	0.107957	0.866042
GG68449|c1_g1_i2	probable protein phosphatase 2c 40-like	-1.23167	0.344876	-0.171348	0.171894	0.886249
GG84820|c1_g2_i6	probable peptide nitrate transporter at1g59740-like	-0.976537	0.0104204	0.175322	-0.0665715	0.857365
GG14602|c0_g1_i1	kda class ii heat shock	-0.998689	-0.064361	0.473799	-0.227226	0.816477
GG57772|c2_g1_i1	0	-0.774336	0.439627	0.0727689	-0.816392	1.07833
GG68734|c0_g1_i3	PREDICTED: uncharacterized protein LOC101243814 isoform 1	-0.987353	-0.107647	0.285268	-0.192417	1.00215
GG66184|c0_g1_i1	probable peptide nitrate transporter at1g33440-like	-1.37536	0.0214962	-0.143129	0.0267363	1.47026
GG43955|c3_g1_i6	ethanolamine-phosphate cytidylyltransferase-like isoform x2	-1.2437	0.271813	0.103996	0.0761266	0.791767
GG50615|c0_g1_i1	hypothetical protein POPTR_0017s00270g	-1.08458	0.34235	-0.180241	-0.0750589	0.997532
GG11359|c1_g2_i1	upf0481 protein at3g02645-like	-1.05893	0.171252	0.113695	-0.376156	1.15013
GG51374|c0_g1_i1	lob domain-containing protein 37-like	-1.16889	0.335194	0.184167	-0.480896	1.13042
GG45488|c1_g1_i2	neutral alpha-glucosidase c-like	-1.30726	0.588433	-0.294331	-0.0132981	1.02645
GG48663|c0_g1_i1	PREDICTED: uncharacterized protein LOC102609218	-1.28466	0.178627	0.379116	-0.408568	1.13548
GG38752|c3_g4_i1	0	-0.861057	0.073271	0.646357	-0.861057	1.00249
GG60463|c0_g1_i1	0	-1.62387	0.116511	0.543895	-0.323007	1.28647
GG84703|c1_g1_i1	PREDICTED: uncharacterized protein LOC102605115	-1.75795	0.391005	0.54891	-0.0122679	0.830304
GG35777|c1_g1_i1	PREDICTED: uncharacterized protein LOC102599254	-0.651116	0.335841	0.185616	-0.651116	0.780774
GG72155|c0_g1_i2	probable wrky transcription factor 33-like	-1.38555	0.311223	-0.183594	0.0611147	1.19681
GG28390|c5_g1_i1	Uncharacterized protein TCM_018675	-0.820521	0.0591847	0.273715	-0.295454	0.783076
Cluster 5		0 h	2 h	6 h	12 h	24 h
GG18551|c0_g1_i1	0	-2.08697	0.949706	0.567462	-0.0637181	0.633524
GG88443|c1_g1_i1	ninja-family protein afp3-like	-2.09507	0.798764	0.55471	0.0946152	0.646982
GG57451|c0_g1_i2	probable xyloglucan endotransglucosylase hydrolase protein 23-like	-1.73303	0.861892	0.250116	0.0775121	0.543511
GG12415|c0_g1_i4	protein translation factor sui1 homolog isoform 2	-1.98715	0.556786	0.614254	0.00482228	0.811284
GG23549|c0_g1_i1	0	-1.9839	0.776142	0.441007	0.753508	0.0132437
GG2665|c1_g1_i1	PREDICTED: uncharacterized protein LOC102668699	-2.11308	0.796811	0.351606	0.00799529	0.956665
GG40942|c0_g1_i3	probable inactive poly	-2.42699	0.987247	0.0724846	0.355465	1.01179
GG4619|c0_g1_i1	PREDICTED: uncharacterized protein LOC102596739	-2.16137	0.567885	0.559341	0.123774	0.910365
GG22581|c0_g1_i1	PREDICTED: uncharacterized protein LOC101248852	-2.30845	1.08642	-0.0528272	0.55789	0.716967
GG60372|c0_g1_i2	casein kinase 1	-1.8161	0.717242	0.506347	-0.00304364	0.595552
GG37222|c0_g1_i1	hypothetical protein PRUPE_ppb023061mg	-1.81338	0.770903	0.284037	0.146374	0.612062
GG10843|c1_g3_i1	0	-2.34436	0.284683	0.440654	0.745711	0.873309
GG82850|c1_g1_i3	heterogeneous nuclear ribonucleoprotein 1-like	-1.83378	0.557989	0.563477	0.175927	0.536386
GG37034|c0_g2_i1	e3 ubiquitin-protein ligase pub24-like	-2.34132	0.579106	0.492206	0.700198	0.569812
GG440|c2_g1_i2	protochlorophyllide chloroplastic-like	-2.07877	1.11773	0.368929	-0.153521	0.745627
GG28996|c0_g1_i3	atp-binding cassette subfamily member group mrp protein 9	-2.13718	1.20458	0.700234	-0.166606	0.398976
GG88773|c1_g1_i4	protein executer chloroplastic-like	-2.06722	0.644057	0.611305	0.2524	0.559455
GG15004|c1_g1_i1	morc family cw-type zinc finger protein 3-like	-2.05603	1.12491	0.359456	-0.296024	0.867688
GG72278|c0_g1_i1	0	-2.08697	0.949706	0.567462	-0.0637181	0.633524
GG60934|c0_g1_i1	mediator of rna polymerase ii transcription subunit	-1.90468	0.922535	0.617181	-0.180903	0.545871
GG6419|c1_g1_i3	probable sodium-coupled neutral amino acid transporter 6-like	-1.87886	0.735674	0.28698	0.55462	0.301586
GG47508|c6_g1_i1	0	-2.44789	1.19548	0.234377	0.251491	0.766537
GG25904|c3_g1_i2	protein upstream of flc-like	-1.62093	0.926379	0.0681443	0.016919	0.609492
GG62745|c3_g1_i2	ferrochelatase- chloroplastic-like	-2.13231	0.713908	0.739737	0.554511	0.124159
GG33309|c1_g1_i1	ethylene-responsive transcription factor abr1-like isoform 1	-1.77961	0.701354	0.222232	0.103565	0.752463
GG25904|c2_g2_i1	protein upstream of flc-like	-2.02278	1.21566	0.470605	-0.254676	0.591196
GG72457|c11_g5_i1	late blight resistance protein homolog r1b-14-like	-1.70686	0.553914	0.416616	0.317935	0.418393
GG54031|c3_g4_i1	glucuronosyltransferase pgsip8-like	-1.71116	0.945668	0.0195371	0.17833	0.567623
GG20280|c2_g1_i7	PREDICTED: uncharacterized protein LOC100796131	-2.24872	1.05335	0.19929	0.268816	0.727258
GG81558|c1_g1_i2	hypothetical protein SORBIDRAFT_01g049723, partial	-1.90134	0.783582	0.254757	0.109327	0.753678
GG83343|c7_g1_i2	hypothetical protein SORBIDRAFT_09g023420	-1.80583	0.904666	0.0883781	0.272405	0.540378
GG21951|c0_g1_i5	0	-2.49137	0.887283	0.650322	0.216406	0.737362
GG33281|c1_g1_i1	0	-2.16392	0.845866	0.677195	-0.126272	0.767133
GG71776|c1_g1_i8	ethylene-responsive transcription factor abr1-like isoform 2	-2.36946	1.00593	0.838835	0.00891759	0.515775
GG10046|c0_g1_i1	hypothetical protein PHAVU_002G127800g	-1.91404	0.925061	0.261007	0.556831	0.171138
GG43583|c0_g1_i1	f-box protein skip27-like isoform x3	-2.65356	0.850992	0.472333	0.612239	0.717997
GG5771|c8_g2_i1	0	-2.01798	0.985725	0.258904	-0.116684	0.890031
GG86832|c0_g1_i1	rna-directed dna polymerase from mobile element jockey-like	-2.34578	0.872354	0.62079	-0.231067	1.0837
GG71819|c0_g1_i2	0	-1.8406	0.547865	0.216676	0.836344	0.239716
GG33281|c4_g1_i4	rna-directed dna polymerase from mobile element jockey-like	-2.15843	0.946544	0.718888	-0.365152	0.85815
GG57778|c4_g1_i5	allantoate chloroplastic-like	-2.38751	1.07627	0.511402	-0.141789	0.941635
GG76434|c0_g1_i1	PREDICTED: uncharacterized protein LOC102662010, partial	-2.61285	0.774654	0.503519	0.709803	0.62487
GG56329|c0_g3_i3	e3 ubiquitin-protein ligase rnf6-like	-1.57958	0.548714	0.354748	0.172313	0.503804
GG47508|c1_g1_i1	Os05g0521800	-1.95641	0.894745	0.473307	-0.296318	0.884674
GG47322|c0_g1_i1	hypothetical protein PRUPE_ppa000382mg	-2.26501	0.790181	0.411479	0.316337	0.747018
GG52980|c0_g1_i1	nac transcription factor onac010-like	-1.52585	0.501299	0.375254	0.120308	0.528994
GG32289|c2_g1_i1	PREDICTED: uncharacterized protein LOC102719102 isoform X1	-2.00324	1.11089	0.691019	-0.130412	0.331737
GG25437|c3_g1_i3	receptor-like protein kinase herk 1-like	-1.61994	0.671029	0.363676	0.134435	0.450799
GG21773|c0_g1_i1	l-type lectin-domain containing receptor kinase -like	-2.2979	0.991792	0.71646	0.629622	-0.0399793
GG41227|c2_g1_i1	dead-box atp-dependent rna helicase 56-like	-2.02784	0.925704	0.76597	-0.243444	0.579612
GG43583|c0_g2_i2	f-box protein skip27-like isoform x3	-2.2906	0.397134	0.300124	0.676201	0.917139
GG33720|c1_g2_i4	pip-type aquaporin	-2.28742	1.11936	0.55703	-0.375019	0.986047
GG83468|c1_g2_i2	PREDICTED: uncharacterized protein LOC102589504	-1.89724	0.565166	0.406783	0.56944	0.355847
GG80681|c3_g1_i2	PREDICTED: uncharacterized protein At1g01500-like isoform 2	-2.19058	1.14477	0.253654	-0.0655697	0.857728
GG41181|c3_g1_i14	0	-2.38155	0.934161	0.418573	0.710149	0.318667
GG2809|c0_g1_i2	glutamyl-trna reductase chloroplastic-like	-2.12864	0.277157	0.269151	0.728986	0.853349
GG39586|c3_g1_i1	0	-2.32424	0.989728	0.287165	-0.0928114	1.14016
GG1803|c5_g1_i1	glucuronosyltransferase pgsip8-like	-2.06835	0.870225	0.870253	-0.171707	0.499576
GG2864|c0_g1_i1	0	-2.25481	1.02436	0.720999	0.0702836	0.439174
GG22816|c2_g1_i2	PREDICTED: uncharacterized protein LOC101261849	-1.99522	0.597597	0.319244	0.351957	0.726418
GG72457|c11_g4_i1	late blight resistance protein homolog r1a-10-like	-1.88118	0.777696	0.442288	0.494218	0.166978
GG43138|c2_g1_i1	hypothetical protein COCSUDRAFT_58306	-2.16647	0.96281	0.452473	0.579539	0.171652
GG27762|c0_g1_i1	diacylglycerol kinase theta-like	-1.93427	0.647929	0.207215	0.850061	0.229062
GG31075|c2_g1_i1	hypothetical protein PRUPE_ppa017735mg, partial	-1.72199	0.994564	4.05113e-05	0.188744	0.53864
GG17247|c0_g1_i1	transmembrane protein 97-like	-2.22948	0.248788	0.578885	0.668653	0.733149
Cluster E		0 h	2 h	6 h	12 h	24 h
GG50060|c0_g1_i1	ring-h2 finger protein atl3-like	-2.08331	-0.180261	0.568094	0.639492	1.05599
GG63181|c1_g1_i1	mate efflux family protein dtx1-like	-1.68436	-0.0484981	0.246485	0.619016	0.867355
GG77194|c0_g1_i2	clathrin assembly protein at4g40080-like	-1.63812	-0.0110664	-0.136897	0.659606	1.12648
GG39274|c0_g1_i1	monothiol glutaredoxin-s10-like	-2.51286	-0.101222	0.443418	0.49707	1.6736
GG75299|c0_g3_i1	dna polymerase v-like	-2.22981	-0.258219	0.390778	0.582895	1.51435
GG78712|c2_g2_i7	PREDICTED: uncharacterized protein LOC102585234 isoform X3	-1.69557	0.0431201	0.309018	0.598784	0.744644
GG62175|c4_g3_i2	PREDICTED: uncharacterized protein LOC102582229 isoform X2	-2.15386	0.181883	0.150789	0.556489	1.2647
GG85827|c0_g1_i1	low affinity sulfate transporter 3-like isoform x1	-1.94651	-0.213104	0.357797	0.743945	1.05787
GG59779|c1_g1_i1	deacetylvindoline o-acetyltransferase-like	-1.70209	-0.0264853	0.0761297	0.712144	0.940305
GG30565|c2_g2_i6	serine threonine-protein kinase blus1-like isoform x3	-1.77227	0.199317	0.360305	0.447129	0.765521
GG71112|c1_g1_i1	3-ketoacyl- synthase 4-like	-2.58437	0.634606	0.238071	0.507822	1.20387
GG18131|c0_g1_i1	hypothetical protein CICLE_v10023471mg, partial	-2.01926	-0.231202	0.53579	0.826107	0.888566
GG86730|c2_g1_i1	0	-1.84623	-0.099275	0.188654	0.892937	0.863913
GG10046|c0_g2_i3	tip protein	-1.66719	0.118398	0.0271438	0.814116	0.707532
GG68567|c0_g2_i1	mitogen-activated protein kinase kinase kinase npk1-like	-1.58658	-0.0209531	0.0170891	0.539374	1.05107
GG44312|c0_g1_i1	mediator of rna polymerase ii transcription subunit 23	-1.74956	-0.360014	0.508106	0.5049	1.09657
GG22585|c0_g1_i1	PREDICTED: uncharacterized protein LOC102585479	-2.31613	0.607299	0.0293327	0.402842	1.27665
GG51121|c1_g2_i1	0	-2.03889	-0.0632976	0.0838675	0.375	1.64332
GG9676|c0_g1_i3	scarecrow-like protein 14-like	-1.83434	-0.430482	0.478466	0.667509	1.11884
GG60293|c3_g3_i2	sphinganine c -monooxygenase 1-like	-1.72111	0.0306268	-0.129009	1.02659	0.7929
GG14190|c2_g1_i1	PREDICTED: uncharacterized protein LOC101257225 isoform 3	-1.70835	0.0426808	0.108041	0.407012	1.15062
GG54825|c0_g2_i1	coatomer subunit alpha-1-like	-1.96833	0.128268	0.374793	0.861924	0.603346
GG60293|c3_g1_i1	sphinganine c -monooxygenase 1-like	-1.79229	0.220853	-0.117316	1.00857	0.680186
GG81898|c2_g1_i1	leucoanthocyanidin dioxygenase-like	-1.80694	0.0903031	0.404631	0.247167	1.06484
GG41419|c3_g3_i2	lrr receptor-like serine threonine-protein kinase fls2-like	-1.70877	0.205304	0.239459	0.317334	0.946669
GG5246|c0_g1_i1	0	-2.39986	0.310946	0.0569892	0.985378	1.04655
GG13015|c2_g1_i1	PREDICTED: cyclin-P3-1-like	-1.92423	0.39705	0.134316	0.741999	0.650869
GG85717|c4_g2_i2	serine threonine-protein kinase tricorner-like isoform x3	-1.73447	0.144513	0.0128887	0.666861	0.910204
GG58021|c2_g2_i1	0	-1.93276	-0.0767518	0.47385	0.582429	0.953236
GG73313|c0_g1_i1	PREDICTED: uncharacterized protein LOC102578512	-2.39733	0.453017	0.372631	0.286762	1.28492
GG448|c0_g2_i2	Os08g0133100	-1.65883	0.142771	0.350592	0.598479	0.56699
GG15653|c2_g1_i2	ubiquitin-protein ligase, putative	-1.87552	-0.405337	0.636504	0.489481	1.15487
GG68847|c2_g1_i2	external alternative nad h-ubiquinone oxidoreductase mitochondrial-like	-1.90599	0.0784597	0.0256012	0.765666	1.03626
GG1591|c0_g2_i1	mitogen-activated protein kinase kinase kinase 2-like	-2.21843	-0.237346	0.157374	0.695575	1.60283
GG44142|c0_g1_i1	expansin precursor	-1.82986	-0.147678	0.134006	0.694805	1.14872
GG35113|c0_g1_i2	hypothetical protein PHAVU_005G052600g	-1.94911	-0.0282327	0.392885	0.861287	0.723168
GG59408|c5_g1_i1	PREDICTED: uncharacterized protein LOC102598924	-2.02201	-0.00112034	0.668414	0.536585	0.818132
GG62616|c0_g1_i1	retrotransposon tto1 dna	-1.8171	-0.23792	0.286566	0.71746	1.05099
GG5257|c4_g1_i5	calcium-dependent protein kinase 1-like	-2.19589	-0.0715651	0.667054	0.504547	1.09586
GG6707|c0_g1_i1	glutamate receptor -like	-1.86311	-0.127153	0.60156	0.470029	0.918671
GG9557|c0_g1_i1	pentatricopeptide repeat-containing protein chloroplastic-like	-1.80467	-0.280455	0.369679	0.947188	0.768258
GG60372|c0_g1_i1	predicted protein	-1.57397	0.352765	0.186478	0.278167	0.756562
GG16340|c1_g1_i1	PREDICTED: uncharacterized protein LOC102578251	-1.86146	0.0796467	0.62834	0.352043	0.801429
GG84474|c0_g1_i1	PREDICTED: uncharacterized protein LOC102668699	-1.71387	-0.0431885	0.17775	0.473309	1.106
GG38079|c9_g2_i14	uncharacterized transporter ybr287w-like	-1.97157	0.170501	0.505481	0.453505	0.842078
GG36444|c2_g1_i10	dihydrosphingosine 1-phosphate phosphatase -like	-1.73675	0.0544386	0.433495	0.71953	0.529287
GG75063|c0_g1_i1	mitogen-activated protein kinase kinase kinase 1-like	-2.01797	-0.0306813	0.0548276	0.515112	1.47871
GG58021|c2_g1_i5	f-box protein at2g32560-like	-1.74022	-0.260179	0.546075	0.49225	0.962076
GG71571|c1_g1_i3	transducin wd40 repeat-like superfamily protein	-1.93436	-0.0975831	0.371801	0.904389	0.755753
GG55096|c1_g1_i1	PREDICTED: uncharacterized protein LOC102586963	-1.77223	-0.045848	0.248684	0.782818	0.786573
GG70675|c2_g2_i4	0	-2.05695	-0.189393	0.233851	0.4876	1.5249
GG76196|c0_g1_i5	vetispiradiene synthase 1-like	-1.98332	0.220067	0.118378	1.01799	0.626883
GG33944|c1_g2_i5	phosphatidylinositol:ceramide inositolphosphotransferase 2-like	-1.98376	0.0130432	0.209722	0.744405	1.01659
GG22575|c0_g1_i1	PREDICTED: uncharacterized protein LOC102585815	-2.13475	0.387743	-0.0911289	0.496305	1.34183
GG61989|c0_g1_i1	cytochrome b6 f complex subunit n	-1.94526	-0.235083	0.40326	0.926982	0.850096
GG4510|c3_g1_i2	cytokinin riboside 5 -monophosphate phosphoribohydrolase log3-like isoform 1	-1.96929	0.30228	0.00665613	0.851036	0.80932
GG52920|c0_g1_i1	uncharacterized mitochondrial protein g00810-like	-1.79393	0.307589	0.151375	0.420124	0.914839
GG17523|c0_g1_i1	ethylene-responsive transcription factor 1b-like	-1.98547	-0.148053	0.375269	0.618377	1.13988
GG77827|c1_g2_i3	probable xyloglucan endotransglucosylase hydrolase protein 30-like	-1.97946	-0.334281	0.525119	0.664676	1.12395
GG65444|c5_g1_i1	retrotransposon protein	-1.8077	0.0120073	0.218245	0.470363	1.10708
GG67045|c1_g1_i2	PREDICTED: uncharacterized protein LOC101262532	-2.34283	0.414968	0.382747	0.296864	1.24825
GG41796|c2_g1_i1	actin 3 isoform 3	-1.59219	0.124706	-0.2347	0.878455	0.823727
GG1593|c0_g1_i1	lim and calponin domains-containing protein	-1.85458	0.204903	0.28301	0.267933	1.09873
GG62324|c1_g1_i1	PREDICTED: uncharacterized protein LOC102586586	-1.90001	-0.000414384	0.133651	0.55773	1.20905
GG40603|c0_g1_i2	indole-3-acetic acid-induced protein arg7-like	-2.36858	0.00783166	0.26166	0.244813	1.85428
GG20280|c1_g1_i1	hypothetical protein EUTSA_v100194641mg, partial	-1.6465	0.238155	0.290384	0.276119	0.841839
GG24697|c1_g1_i1	PREDICTED: uncharacterized protein LOC102662010, partial	-2.12306	0.159064	-0.158414	0.812446	1.30997
GG52266|c0_g1_i1	PREDICTED: uncharacterized protein LOC102662010, partial	-2.30056	0.178872	0.23549	0.610196	1.276
GG44173|c2_g1_i4	probable wrky transcription factor 40-like	-1.846	-0.0451272	0.177337	0.980153	0.733633
GG80278|c5_g1_i1	probable wrky transcription factor 70-like	-1.96768	-0.263209	0.394197	0.618165	1.21853
Cluster 6		0 h	2 h	6 h	12 h	24 h
GG45021|c4_g1_i4	light-inducible protein cprf2-like	-0.599049	0.195054	0.546302	-0.393657	0.25135
GG78121|c2_g1_i3	snf1-related protein kinase regulatory subunit beta-1-like	-0.701462	0.486005	0.664678	-0.60868	0.159459
GG37352|c3_g1_i2	metal transporter nramp2-like	-0.639361	0.517762	0.364682	-0.394206	0.151123
GG29139|c0_g1_i1	PREDICTED: uncharacterized protein LOC101256697	-0.363822	0.252732	0.710483	-0.460083	-0.13931
GG36128|c3_g1_i5	exosome complex component rrp43	-1.29371	-0.0476053	0.596154	0.179298	0.565863
GG74567|c2_g1_i2	0	-0.838138	0.615511	0.603877	-0.294147	-0.0871028
GG28525|c2_g1_i1	ferrochelatase- chloroplastic-like	-1.20547	0.147939	0.367035	0.615986	0.0745134
GG64795|c2_g1_i1	lob domain-containing protein 1-like	-0.799822	-0.0565221	0.562508	-0.13716	0.430996
GG69734|c1_g1_i1	PREDICTED: uncharacterized protein LOC102580549	-0.480704	0.546511	0.329751	-0.249757	-0.145801
GG58872|c3_g1_i3	protein chloroplastic-like	-0.989739	0.242308	0.857858	-0.251619	0.141192
GG81956|c0_g1_i5	eid1-like f-box protein 2-like	-0.905183	0.285812	0.565628	-0.0616614	0.115405
GG37103|c2_g1_i7	transcriptional corepressor seuss-like isoform x1	-0.292958	0.132501	0.33278	-0.292958	0.120636
GG47835|c0_g1_i1	nuclear ribonuclease z	-1.23766	0.0808925	0.507472	0.237234	0.412061
GG45221|c2_g1_i6	hypothetical protein POPTR_0001s04100g	-0.429852	0.364252	0.158952	-0.0770937	-0.0162581
GG63057|c3_g1_i3	PREDICTED: uncharacterized protein LOC102596042 isoform X4	-0.785919	0.392006	0.903264	-0.241949	-0.267401
GG8909|c6_g1_i2	probable transmembrane ascorbate ferrireductase 3-like	-0.832476	0.72334	0.457358	-0.512858	0.164636
GG20996|c1_g1_i2	0	-1.11416	0.264445	0.780886	-0.0663747	0.135207
GG79969|c1_g1_i1	0	-0.689958	0.019228	0.908657	-0.181867	-0.0560601
GG87514|c1_g1_i9	kinesin-like protein k39-like	-0.227354	-0.0664333	0.275486	-0.227354	0.245654
GG43767|c0_g1_i1	PREDICTED: uncharacterized protein LOC102589713	-1.21062	0.238206	0.327595	0.159814	0.485
GG702|c0_g2_i1	0	-0.916776	0.579702	0.674982	-0.18883	-0.149079
GG66323|c1_g1_i1	methyl- -binding domain-containing protein 2-like	-0.393827	0.286948	0.402771	-0.212406	-0.0834865
GG65960|c1_g1_i6	PREDICTED: uncharacterized protein LOC102601227 isoform X3	-0.60447	0.433858	0.190945	-0.0703323	0.0500003
GG88367|c0_g1_i1	probable tyrosine-protein phosphatase at1g05000-like	-0.572068	0.0342128	0.334635	0.106879	0.0963416
GG26124|c4_g1_i1	0	-0.944934	0.149978	0.591616	-0.0652283	0.268569
GG24285|c1_g1_i3	major facilitator superfamily domain-containing protein 5-like	-0.666505	0.440848	0.381077	0.0284603	-0.18388
GG24526|c0_g1_i1	predicted protein	-0.859358	0.337638	0.106	0.106	0.309721
GG53065|c0_g1_i4	arm repeat superfamily protein	-0.240256	0.0383236	0.33989	-0.240256	0.102299
GG3003|c3_g1_i9	fggy carbohydrate kinase domain-containing isoform x2	-0.229602	0.182908	0.273238	-0.229602	0.00305854
GG49105|c0_g1_i1	PREDICTED: putative uncharacterized protein At4g01020, chloroplastic-like	-0.770251	0.216706	0.236227	-0.125933	0.443252
GG48937|c2_g1_i5	0	-1.33571	0.337393	0.587628	0.476171	-0.0654812
GG76302|c2_g1_i3	stomatin-like protein mitochondrial-like	-0.277521	0.121924	0.535593	-0.277521	-0.102475
GG52899|c3_g1_i1	fha domain-containing protein ddl-like	-0.577049	0.103726	0.186788	-0.0998896	0.386425
GG79624|c2_g1_i2	late blight resistance protein r1-a-like	-0.97849	0.46991	0.303345	0.305666	-0.100431
GG2869|c4_g1_i3	PREDICTED: uncharacterized protein LOC102607673	-0.734559	0.467702	0.26472	-0.0296869	0.0318242
GG28896|c9_g1_i1	PREDICTED: uncharacterized protein LOC102586202	-0.542902	0.336803	0.29383	-0.0178358	-0.0698948
GG59097|c1_g1_i3	programmed cell death protein 2-like	-0.512435	0.102982	0.226549	-0.0157165	0.19862
GG80780|c3_g1_i2	PREDICTED: uncharacterized protein LOC102602766 isoform X3	-0.520219	0.253778	0.47906	-0.520219	0.3076
GG87347|c2_g1_i4	auxin efflux carrier component 3-like	-0.700766	0.177011	0.653346	-0.286639	0.157048
GG77322|c4_g1_i2	peroxisome biogenesis protein 16-like	-0.580034	0.415631	0.663635	-0.580034	0.080803
GG11668|c1_g1_i4	protein translation factor sui1 homolog isoform 2	-0.766339	0.122745	0.465094	-0.130352	0.308852
GG70993|c1_g1_i2	rna methylase-like protein cr004	-1.06085	0.289648	0.618124	0.0408005	0.112278
GG34577|c2_g1_i4	otu domain-containing protein ddb_g0284757 isoform x2	-0.639213	0.406929	0.331641	-0.41024	0.310882
GG30103|c7_g1_i3	probable methyltransferase pmt2-like	-0.118154	0.228945	0.125516	-0.118154	-0.118154
GG38597|c1_g1_i5	histone-lysine n-methyltransferase setd3-like isoform x1	-0.239521	0.206995	0.39366	-0.26809	-0.0930443
GG29502|c0_g1_i1	zinc finger protein zat10-like	-0.621958	0.370869	0.495419	-0.0743335	-0.169996
GG63294|c2_g1_i7	uncharacterized serine-rich	-0.795595	0.204405	0.638257	0.184761	-0.231829
GG71259|c0_g1_i1	f-box lrr-repeat protein 23-like isoform x2	-0.568845	0.409351	0.283154	0.0218767	-0.145536
GG56071|c7_g1_i2	axoneme-associated protein mst101 -like	-0.679382	0.349894	0.225969	0.000492189	0.103027
GG50546|c2_g1_i2	leucine-rich repeat receptor-like serine threonine-protein kinase bam3-like	-0.894559	0.175831	0.423903	0.376269	-0.0814444
GG24621|c2_g1_i4	0	-0.604906	0.128882	0.752364	-0.307421	0.0310805
GG69822|c3_g1_i13	transcription factor gte8-like	-0.290712	0.147581	0.514167	-0.290712	-0.0803234
GG8617|c1_g2_i3	dnaj protein homolog	-1.32585	0.194694	0.361655	0.18156	0.587945
GG52248|c2_g1_i2	e3 ubiquitin-protein ligase rha1b-like isoform 1	-0.810021	0.410072	1.02564	-0.473489	-0.152198
GG63474|c0_g1_i5	membrane-bound transcription factor site-1 protease-like	-0.675416	0.147518	0.686914	-0.333999	0.174983
GG2005|c3_g1_i3	chloride channel protein clc-d-like isoform x2	-0.151804	0.227019	0.293944	-0.248066	-0.121093
GG49361|c3_g1_i6	uridine kinase-like protein 3-like	-0.30981	-0.0312302	0.395062	-0.30981	0.255787
GG64738|c3_g1_i9	PREDICTED: uncharacterized protein LOC101251959	-0.684115	0.345161	0.857399	-0.268357	-0.250088
GG32959|c2_g1_i12	serine threonine-protein kinase nek1-like isoform x3	-0.136018	-0.00797364	0.335653	-0.27221	0.0805487
GG81888|c0_g1_i1	hypothetical protein CICLE_v10023431mg	-0.925371	0.27689	0.214098	-0.000891142	0.435274
GG19712|c4_g1_i1	PREDICTED: uncharacterized protein LOC101263427	-0.383064	0.401021	0.278686	-0.201643	-0.0950005
GG63267|c5_g1_i2	PREDICTED: uncharacterized protein LOC102579795	-0.859012	0.313476	0.168142	0.0285133	0.348881
GG36190|c6_g1_i11	0	-0.183509	-0.0716362	0.368546	-0.293204	0.179804
GG35647|c0_g1_i2	f-box protein at5g46170-like	-0.272436	0.0450457	0.491465	-0.32902	0.0649453
GG57644|c0_g1_i3	formin-like protein 18	-0.581567	0.387813	0.238918	-0.284082	0.238918
GG42830|c4_g1_i9	glycine-rich family protein	-0.952556	0.550284	0.65436	-0.141907	-0.11018
GG17737|c0_g1_i4	protein kinase 1b	-0.522551	-0.0715382	0.360287	-0.137397	0.371199
GG48407|c1_g1_i2	eukaryotic translation initiation factor 2 subunit 3-like	-0.487443	0.246345	0.802391	-0.487443	-0.0738493
GG27941|c4_g2_i2	zinc finger	-0.976027	-0.0963216	0.486549	0.144988	0.440812
GG14265|c2_g1_i6	patatin group a-3-like	-0.912095	0.190899	0.466417	0.123529	0.13125
GG86396|c2_g1_i6	protease do-like isoform 1	-0.635768	-0.074622	0.48597	0.142063	0.0823566
GG70983|c2_g1_i3	0	-0.80247	0.443634	0.210456	0.000756573	0.147625
GG43809|c5_g1_i4	niemann-pick c1	-0.523555	0.028646	0.496242	-0.108518	0.107185
GG60907|c3_g1_i3	ddb1- and cul4-associated factor 8-like	-0.868237	0.269482	0.503974	0.339871	-0.245091
GG83345|c1_g1_i1	probable sulfate transporter -like	-0.636421	0.465733	0.414642	-0.0040707	-0.239884
GG79975|c0_g1_i4	glutathione s-transferase t1-like	-0.654636	0.261458	0.272881	0.016204	0.104093
GG1017|c1_g1_i1	myb family transcription factor family protein	-0.284347	0.0352714	0.257664	-0.055374	0.0467854
GG50131|c0_g1_i1	e3 ubiquitin-protein ligase atl6-like	-0.901416	0.0349372	0.9279	-0.390187	0.328766
GG22656|c1_g1_i1	0	-0.842859	0.381799	0.583674	0.0594076	-0.182022
GG49859|c1_g1_i1	PREDICTED: uncharacterized protein LOC101252893	-0.566725	0.114049	0.50778	-0.247108	0.192004
GG34909|c1_g1_i3	phospholipid:diacylglycerol acyltransferase 2-like	-0.764221	-0.313208	0.514358	0.271403	0.291668
GG16828|c2_g1_i1	PREDICTED: uncharacterized protein LOC101245644	-0.723829	0.510381	0.490693	-0.421715	0.14447
GG71201|c1_g1_i6	protein notum homolog	-0.222398	0.0561812	0.533771	-0.222398	-0.145155
GG82051|c2_g1_i1	hypothetical protein EUTSA_v10001937mg	-0.773879	0.0392352	0.313584	-0.018564	0.439624
GG21178|c4_g1_i3	zinc finger cchc domain-containing protein 7-like	-0.133811	0.273281	0.268493	-0.320312	-0.087651
GG80886|c2_g3_i2	0	-0.236944	0.188516	0.255679	-0.236944	0.029693
GG69461|c11_g1_i6	pentatricopeptide repeat-containing protein at5g37570-like	-0.75771	0.121777	0.250435	-0.0842013	0.4697
GG43075|c6_g1_i4	protease do-like chloroplastic-like isoform x3	-0.751654	0.398256	0.342582	0.215515	-0.204698
GG10062|c0_g1_i6	type i inositol -trisphosphate 5-phosphatase 2-like	-0.26679	0.245184	0.133748	-0.122743	0.0106001
GG40971|c3_g1_i2	ribonuclease p protein subunit p25-like	-0.511134	0.0709403	0.589171	-0.282161	0.133184
GG57752|c3_g1_i3	PREDICTED: uncharacterized protein LOC102594748	-0.602068	0.171929	0.280771	0.024605	0.124763
GG6304|c0_g1_i2	PREDICTED: uncharacterized protein LOC102579073	-0.686556	0.136378	0.888273	-0.161489	-0.176606
GG23662|c0_g1_i2	protein far1-related sequence 5-like	-0.542779	0.428411	0.472355	-0.11104	-0.246947
GG5288|c1_g1_i1	f-box protein pp2-b15-like	-0.618466	0.142105	0.803408	-0.36527	0.0382225
GG22407|c1_g1_i3	potassium channel akt1-like	-0.365157	0.0342871	0.486841	-0.365157	0.209186
GG48164|c9_g1_i2	ras-related protein rabb1c-like	-0.473526	0.197314	0.770143	-0.473526	-0.0204039
GG33896|c3_g1_i2	vacuolar protein sorting-associated protein 18 homolog isoform x3	-0.36476	-0.0579142	0.366424	-0.135787	0.192038
GG588|c0_g1_i2	hydrolase family protein	-0.142609	0.190815	0.237012	-0.142609	-0.142609
GG13080|c0_g1_i1	f-box protein cpr30-like isoform 1	-1.01154	0.321907	0.405698	-0.0279671	0.311899
GG23933|c2_g1_i2	PREDICTED: uncharacterized protein At4g06598-like	-0.595816	0.382379	0.458685	-0.343643	0.0983952
GG46365|c1_g1_i4	probable sugar phosphate phosphate translocator at5g04160-like	-0.545245	0.407089	0.418969	-0.0984591	-0.182354
GG16171|c0_g1_i1	0	-0.991781	0.378384	0.376149	0.147689	0.0895589
GG49065|c2_g5_i2	lysine-specific demethylase 5d-like isoform x1	-0.481726	0.0887372	0.524752	-0.241717	0.109954
GG19571|c2_g1_i2	udp-sugar-dependent glycosyltransferase 52-like isoform 2	-0.493174	0.100418	0.869155	-0.493174	0.0167748
GG88443|c1_g1_i3	ninja-family protein afp3-like	-0.558197	0.0353954	0.205639	-0.00434543	0.321508
GG67603|c1_g1_i5	f-box lrr-repeat protein 12-like isoform 3	-0.507614	0.435744	0.127443	-0.166198	0.110624
GG45039|c4_g1_i1	mediator of rna polymerase ii transcription subunit 14-like	-0.499024	-0.0607311	0.352975	0.0449668	0.161813
GG54197|c4_g1_i3	peptidyl-prolyl cis-trans isomerase fkbp20- chloroplastic-like	-0.498505	0.235283	0.392136	-0.341462	0.212549
GG71921|c0_g1_i5	0	-0.421619	0.291197	0.652886	-0.421619	-0.100845
GG26289|c1_g1_i2	calcium-dependent protein kinase 4-like	-0.306271	-0.0420353	0.457565	-0.226296	0.117038
GG60802|c0_g1_i3	pantothenate kinase 2-like	-0.277538	0.0831067	0.461445	-0.277538	0.0105247
GG44143|c1_g1_i1	transcription factor rf2b-like	-1.16351	0.308396	0.749239	-0.0739018	0.179774
GG33055|c2_g1_i2	transcription factor rf2a-like	-0.297229	0.190258	0.491039	-0.297229	-0.0868398
GG20249|c2_g1_i2	pre-mrna-splicing factor 38a-like	-0.187207	0.159892	0.244684	-0.0301628	-0.187207
GG31653|c0_g3_i9	nuclear pore complex protein nup98-nup96-like	-1.17656	0.250837	0.509349	-0.0343567	0.450728
GG64637|c1_g1_i1	PREDICTED: syntaxin-71-like	-0.737413	0.332976	0.511729	0.157114	-0.264406
GG27485|c1_g1_i2	shaggy-like kinase 13 isoform 1	-0.378289	-0.0855068	0.300685	-0.0153979	0.178509
GG60100|c2_g1_i2	protein basic pentacysteine6-like isoform x3	-0.710005	-0.0391646	0.503498	0.228845	0.0168263
GG14186|c0_g1_i2	PREDICTED: uncharacterized protein LOC102589560 isoform X3	-1.26513	0.29069	0.382879	0.266442	0.325116
GG66312|c1_g1_i3	auxin response factor 19-like	-0.993063	0.226807	0.727941	0.238371	-0.200057
GG85046|c1_g1_i1	mate efflux family protein chloroplastic-like	-0.610625	-0.00728356	0.478143	-0.17049	0.310255
GG2617|c3_g2_i3	sali5-4a protein precursor	-0.753366	0.357666	0.334097	-0.135127	0.19673
GG42138|c5_g1_i8	protein kinase and pp2c-like domain-containing protein isoform 2	-0.307276	0.143737	0.272869	-0.101884	-0.00744564
GG79528|c1_g2_i1	probable acyl-activating enzyme 9-like	-0.882818	0.23259	0.913567	-0.231314	-0.032024
GG64702|c3_g1_i5	cbs domain-containing protein cbscbspb3-like	-0.710995	-0.0194604	0.428475	0.0839411	0.218039
GG32924|c4_g2_i3	0	-0.959777	0.475318	0.397494	0.204366	-0.117401
GG44103|c3_g1_i1	0	-1.05245	0.262045	0.307508	-0.0817754	0.564675
GG3426|c1_g1_i1	e3 ubiquitin-protein ligase rkp-like isoform x2	-0.150444	0.0846706	0.260983	-0.0447657	-0.150444
GG14384|c1_g1_i4	PREDICTED: uncharacterized protein LOC102602686	-0.0992679	0.1767	0.29615	-0.274313	-0.0992679
GG78712|c2_g2_i6	1-aminocyclopropane-1-carboxylate synthase	-0.586846	0.0939288	0.405198	0.0219636	0.0657556
GG87611|c4_g1_i5	tsl-kinase interacting protein 1-like isoform x2	-0.498822	-0.0237373	0.42109	-0.189646	0.291116
GG78121|c2_g1_i8	snf1-related protein kinase regulatory subunit beta-1-like	-0.421198	0.252447	0.521086	-0.422613	0.0702778
GG12950|c1_g1_i3	PREDICTED: uncharacterized protein LOC101263727	-0.61464	0.363555	0.549502	-0.240575	-0.057843
GG35546|c0_g1_i3	expansin-a1-like isoform x1	-1.3437	0.156508	0.546886	0.0869222	0.553381
GG18358|c3_g1_i6	myosin heavy chain ib-like isoform 2	-0.6627	0.47805	0.362521	0.071512	-0.249383
GG27430|c1_g1_i4	snf1-related protein kinase	-0.301093	0.0983514	0.527538	-0.301093	-0.0237035
GG65551|c3_g1_i8	vacuolar proton atpase a1-like	-0.918665	0.334719	0.188353	-0.0311396	0.426732
GG82067|c4_g1_i2	PREDICTED: uncharacterized protein LOC101244850	-0.741646	0.602046	0.478064	-0.274889	-0.0635745
GG48621|c1_g1_i4	phosphoribosylaminoimidazole-succinocarboxamide chloroplastic-like	-0.737375	0.341235	0.388938	0.025612	-0.0184102
GG83879|c1_g1_i10	PREDICTED: uncharacterized protein LOC102592512	-0.420763	0.0912113	0.476865	-0.420763	0.273449
GG53924|c4_g2_i1	hypothetical protein AMTR_s04947p00001170	-0.736829	0.170831	0.976427	-0.351674	-0.0587566
GG44142|c0_g3_i1	hypothetical protein AMTR_s00024p00237440	-1.21427	-0.151474	0.504264	0.268197	0.593279
GG59396|c1_g1_i2	e3 ubiquitin-protein ligase rglg2-like	-0.502331	0.171343	0.632331	-0.376584	0.0752405
GG86301|c2_g1_i3	50s ribosomal protein chloroplastic-like	-0.952964	0.15003	1.0212	-0.308646	0.0903808
GG53627|c0_g1_i2	f-box fbd lrr-repeat protein at1g13570-like	-1.09297	0.385747	0.735259	-0.183001	0.154961
GG79312|c1_g1_i2	peptidyl-prolyl cis-trans isomerase cyp20- chloroplastic-like	-0.291626	0.171997	0.43084	-0.264472	-0.0467389
GG29366|c2_g1_i1	PREDICTED: uncharacterized protein LOC101266877	-0.501285	0.378421	0.662858	-0.501285	-0.038709
GG41055|c3_g1_i1	PREDICTED: uncharacterized protein LOC102584286	-0.759852	0.420296	0.232191	-0.0549802	0.162346
GG4553|c0_g1_i3	f-box kelch-repeat protein at1g30090-like	-0.466389	0.235825	0.461128	-0.466389	0.235825
GG26429|c4_g2_i7	lon protease homolog peroxisomal-like	-1.40532	0.375955	0.645378	0.24467	0.139312
GG45617|c8_g1_i2	dna mismatch repair protein mlh3-like isoform x9	-0.964704	0.432003	0.451054	0.117317	-0.0356707
GG21443|c7_g1_i13	serine threonine-protein kinase ctr1-like isoform x1	-0.578006	0.46595	0.256656	-0.189131	0.0445318
GG75635|c1_g1_i3	PREDICTED: uncharacterized protein LOC101264926	-1.19044	0.30628	0.692009	0.174694	0.0174547
GG359|c0_g1_i1	phosphate transporter pho1 homolog 3-like	-0.649527	-0.0159219	0.335015	-0.0712649	0.401699
GG52628|c1_g1_i6	mads-box protein soc1-like	-0.221699	-0.0692872	0.426782	-0.304402	0.168606
GG32478|c0_g1_i1	heat stress transcription factor b-	-1.04266	0.422503	0.848932	-0.275124	0.0463472
GG17147|c2_g1_i1	dentin sialophospho isoform x3	-0.626517	0.200001	0.819283	-0.302222	-0.0905454
GG3922|c1_g1_i6	trafficking protein particle complex subunit 13-like	-0.13225	0.28627	0.173872	-0.264944	-0.0629476
GG86928|c0_g2_i3	uncharacterized membrane	-0.497609	0.315505	0.298988	-0.0818506	-0.0350334
GG688|c6_g1_i4	letm1 and ef-hand domain-containing protein mitochondrial-like	-0.193976	-0.111273	0.289388	-0.193976	0.209837
GG13751|c9_g1_i2	0	-0.615301	0.127998	0.205184	0.115012	0.167107
GG9597|c5_g1_i2	serine threonine-protein phosphatase pp1-like	-0.882714	0.153874	0.177168	-0.0508643	0.602537
GG50871|c3_g1_i3	ubiquitin-60s ribosomal protein l40-like	-0.410306	0.236732	0.67676	-0.506568	0.0033815
GG56449|c1_g1_i3	0	-0.496013	0.267824	0.776608	-0.496013	-0.0524061
GG3214|c2_g1_i4	signal recognition particle receptor subunit alpha-like	-0.587099	0.456511	0.279547	-0.0973966	-0.0515626
GG79793|c1_g1_i8	uncharacterized kda	-0.870171	0.781512	0.561185	-0.496105	0.0235795
GG15719|c1_g1_i2	PREDICTED: uncharacterized protein LOC101260987	-0.658042	0.412348	0.155072	0.0218324	0.0687894
GG67653|c1_g1_i2	PREDICTED: uncharacterized protein LOC101251591	-0.351456	0.0359063	0.508513	-0.351456	0.158493
GG87538|c0_g1_i3	hat dimerization domain-containing family protein	-0.613009	0.200105	0.705452	-0.315524	0.0229771
GG34908|c2_g2_i1	ap-2 complex subunit alpha-2-like	-0.892784	0.124789	0.50518	0.128278	0.134537
GG50414|c3_g1_i6	acyl- -binding domain-containing protein 4-like	-0.475583	0.184341	0.650729	-0.475583	0.116096
GG24285|c1_g1_i5	major facilitator superfamily domain-containing protein 5-like	-0.683845	0.223815	0.403618	-0.0571719	0.113583
GG47500|c0_g1_i5	PREDICTED: uncharacterized protein LOC102597679	-0.243032	0.0355471	0.289035	-0.0376399	-0.0439098
GG88675|c2_g2_i1	PREDICTED: uncharacterized protein LOC101257656	-0.520999	-0.0212173	0.464501	-0.28099	0.358706
GG48739|c0_g1_i1	0	-1.09616	0.262694	0.657827	0.123627	0.0520121
GG36677|c0_g1_i1	PREDICTED: uncharacterized protein LOC100803441	-0.906095	0.305765	0.588592	-0.0523561	0.0640948
GG47592|c4_g1_i3	serine threonine-protein kinase tricorner-like isoform x3	-0.933774	0.698239	0.553427	-0.392006	0.0741129
GG82053|c4_g1_i4	inactive protein kinase selmodraft_444075-like	-0.240162	0.0526198	0.516007	-0.240162	-0.0883032
GG21941|c0_g1_i3	nucleoprotein tpr-like	-0.474253	0.348681	0.314015	-0.176768	-0.0116767
GG6757|c1_g1_i4	phosphatidylinositol glycan anchor biosynthesis class u	-0.468947	0.284657	0.657365	-0.324901	-0.148174
GG46355|c1_g1_i5	dead-box atp-dependent rna helicase 9-like isoform x2	-0.144944	0.262084	0.202066	-0.31999	0.00078369
GG77479|c1_g1_i2	non-hemolytic phospholipase c-like	-0.873544	0.189268	0.444917	-0.0239451	0.263303
GG49169|c2_g1_i4	f-box protein at4g00755-like	-0.388356	0.111426	0.316516	0.0176367	-0.0572238
GG8705|c1_g1_i3	PREDICTED: uncharacterized protein LOC102588097	-0.426706	0.307082	0.425293	-0.210096	-0.0955739
GG73042|c1_g1_i8	hypothetical protein SELMODRAFT_427552	-0.641468	0.00745747	0.619762	-0.194683	0.208931
GG45386|c1_g3_i1	PREDICTED: uncharacterized protein LOC102586059	-0.318292	0.012487	0.538157	-0.134867	-0.0974858
GG47872|c4_g1_i3	anaphase-promoting complex subunit 2-like	-0.571185	0.0338356	0.334166	-0.046118	0.249301
GG18505|c1_g1_i1	glucuronokinase 1-like	-0.646681	0.176253	0.266352	0.156546	0.0475305
GG75068|c0_g1_i4	aspartate chloroplastic-like	-1.18049	0.381207	0.408319	0.374839	0.0161211
GG8521|c3_g1_i1	skp1-like protein 14	-0.665645	0.128459	0.99108	-0.270582	-0.183313
GG1008|c0_g1_i1	acetate-- ligase chloroplastic glyoxysomal-like	-0.443584	0.299715	0.637073	-0.443584	-0.0496192
GG44969|c1_g2_i2	PREDICTED: uncharacterized protein LOC102597779 isoform X2	-0.348256	-0.00115776	0.382927	-0.119284	0.0857712
GG15085|c1_g1_i2	lipoamide acyltransferase component of branched-chain alpha-keto acid dehydrogenase mitochondrial-like	-1.28564	0.525006	0.482012	0.177457	0.101168
GG57931|c2_g1_i2	c-terminal processing chloroplastic-like isoform x1	-1.15716	0.339745	0.305227	0.548376	-0.0361881
GG82615|c9_g1_i1	iaa-amino acid hydrolase ilr1-like 4-like	-1.027	0.290457	0.537247	0.0434505	0.155847
GG234|c0_g1_i5	poly(adp-ribose) glycohydrolase 1-like	-0.255376	0.047807	0.345247	-0.351638	0.21396
GG71252|c5_g1_i4	0	-0.753519	0.398484	0.343187	-0.089091	0.10094
GG2894|c2_g1_i7	remorin 2	-0.613878	0.57389	0.556688	-0.613878	0.0971767
GG84123|c1_g1_i4	dnaj homolog subfamily b member 1-like	-0.236277	0.299776	0.120993	-0.236277	0.0517859
GG58159|c3_g1_i5	PREDICTED: cullin-1-like	-0.776141	0.35808	0.40082	0.183629	-0.166386
GG88367|c1_g1_i1	0	-0.921514	0.460761	0.541546	-0.00784926	-0.0729443
GG14815|c3_g1_i4	potassium channel akt2 3-like	-0.387524	0.0249869	0.645987	-0.387524	0.104073
GG40340|c3_g1_i1	nipa-like protein 2-like isoform x1	-0.175793	0.274901	0.269956	-0.272055	-0.0970093
GG26171|c0_g1_i6	chromatin assembly factor 1 subunit a-b-like	-0.851718	0.314848	0.195418	0.139063	0.202389
GG79833|c2_g1_i1	carbon catabolite repressor protein 4 homolog 1-like	-0.285984	0.113461	0.477853	-0.285984	-0.0193469
GG59091|c2_g1_i10	poly polymerase-like	-0.426994	0.28199	0.565128	-0.44135	0.0212261
GG19333|c0_g1_i4	probable -trehalose-phosphate synthase	-0.768064	0.0262708	0.380548	0.0790803	0.282165
GG56645|c3_g1_i8	long chain base biosynthesis protein 2b-like	-0.568938	0.525974	0.43754	-0.568938	0.174362
GG72718|c0_g1_i3	PREDICTED: alpha-amylase-like	-0.713499	0.335984	0.283849	-0.254429	0.348095
GG33944|c1_g2_i8	phosphatidylinositol:ceramide inositolphosphotransferase 2-like	-0.758189	0.139576	0.152318	0.0718858	0.39441
GG82933|c0_g1_i2	elmo domain-containing protein a-like	-0.52486	0.355157	0.632726	-0.354501	-0.108522
GG80015|c0_g1_i6	Os01g0339900	-0.744515	0.0395702	0.323124	-0.0229235	0.404744
GG85889|c2_g1_i2	atp synthase cf1 beta subunit	-0.395266	0.185823	0.697722	-0.557476	0.0691966
GG72715|c4_g1_i1	PREDICTED: uncharacterized protein LOC102594207	-0.597233	0.0406094	0.352116	0.165754	0.0387538
GG22319|c2_g1_i2	PREDICTED: uncharacterized protein LOC102606312	-0.671431	-0.273734	0.610665	0.11816	0.21634
GG18816|c3_g1_i4	heat shock 70 kda protein 17-like	-0.165852	0.22151	0.0544779	-0.165852	0.0557157
GG10610|c2_g2_i1	sister chromatid cohesion protein pds5 homolog b-like isoform x1	-0.303583	-0.0393473	0.393301	-0.303583	0.253214
GG73511|c1_g1_i2	folylpolyglutamate synthase-like isoform x2	-1.1046	0.225383	0.470227	0.189358	0.219633
GG33725|c0_g1_i2	PREDICTED: uncharacterized protein LOC102589791	-0.589827	0.0368459	0.238805	-0.0931088	0.407285
GG72541|c0_g2_i4	f-box lrr-repeat protein at3g03360-like	-0.706511	-0.124437	0.432959	0.224794	0.173195
GG78687|c2_g1_i1	0	-0.815825	0.16237	0.190652	0.00302519	0.459778
GG50562|c2_g2_i1	0	-0.949369	0.28977	0.841643	-0.301081	0.119037
GG84028|c1_g2_i2	coiled-coil domain-containing protein 18-like	-1.10482	0.317409	0.506821	0.154599	0.125994
GG41774|c1_g1_i5	prostaglandin e synthase 2-like	-0.973766	-0.0214327	0.29287	0.172237	0.530091
GG42954|c1_g1_i6	probable plastidic glucose transporter 3-like isoform x2	-0.364518	-0.0310946	0.432079	-0.0449004	0.00843379
GG60954|c6_g1_i5	mitochondrial thiamine pyrophosphate carrier-like	-1.17176	0.360809	0.489536	0.392865	-0.0714525
GG22397|c2_g2_i2	probable adp-ribosylation factor gtpase-activating protein agd14-like	-0.72067	-0.321225	0.545967	0.253125	0.242804
GG55530|c1_g1_i2	disease resistance protein	-0.47523	0.184694	0.79739	-0.47523	-0.0316237
GG20655|c6_g1_i2	ubiquitin carboxyl-terminal hydrolase 14-like	-0.390098	0.109684	0.38221	-0.184706	0.0829095
GG20600|c7_g1_i2	agmatine deiminase-like	-1.18151	0.193377	0.458991	0.690139	-0.160997
GG47020|c6_g1_i1	dna-directed rna polymerase chloroplastic-like	-0.718606	0.0905274	0.183459	0.00860889	0.436011
GG19335|c4_g1_i2	diacylglycerol kinase 7-like	-0.795979	0.162741	0.386291	0.38918	-0.142233
GG42341|c2_g1_i4	proto-oncogene tyrosine-protein kinase lck-like	-0.971908	0.0410177	0.312013	0.0637155	0.555162
GG57351|c1_g1_i1	hypothetical protein CARUB_v10000630mg	-0.673405	-0.0683849	0.575737	0.137244	0.0288092
GG37450|c0_g1_i3	probable ubiquitin-conjugating enzyme e2 26-like	-0.828048	0.71049	0.545461	-0.350889	-0.0770131
GG18424|c1_g1_i3	lysine-specific demethylase 5a-like	-0.595431	-0.141751	0.496312	0.0805144	0.160356
GG83995|c3_g3_i7	probable serine threonine-protein kinase at4g35230-like	-0.707371	0.40366	0.212541	-0.25109	0.34226
GG76844|c1_g1_i2	cytochrome c oxidase assembly protein cox16 mitochondrial-like isoform x4	-1.29799	0.182837	0.626249	0.0971437	0.391764
GG11104|c4_g1_i1	PREDICTED: uncharacterized protein LOC101252057 isoform 3	-0.909394	0.0249341	0.547938	-0.0296879	0.366209
GG77702|c5_g1_i1	gypsy retrotransposon integrase-like protein 1-like	-0.907262	0.497635	0.575479	-0.030207	-0.135645
GG24085|c1_g1_i1	probable protein phosphatase 2c 38-like	-0.735924	0.518676	0.68238	-0.375155	-0.0899766
GG28943|c0_g1_i1	PREDICTED: uncharacterized protein LOC101245192	-0.428122	0.315177	0.285574	-0.188113	0.0154845
GG58692|c1_g1_i8	protein phosphatase 2c 57-like isoform x1	-0.686361	-0.0485186	0.394297	-0.0860909	0.426673
GG78834|c1_g1_i3	heat shock protein	-0.553896	0.500605	0.125077	-0.24472	0.172935
GG24099|c1_g1_i2	probable protein phosphatase 2c 38-like	-0.751567	0.336939	0.959173	-0.284549	-0.259996
GG41431|c1_g1_i6	coatomer subunit zeta-2-like	-1.00818	0.307129	0.177474	-0.0615329	0.585109
GG27666|c10_g1_i1	abscisic acid 8 -hydroxylase 4-like	-0.651013	0.395129	0.574262	-0.353528	0.0351511
GG48648|c2_g1_i1	swi snf-related matrix-associated actin-dependent regulator of chromatin subfamily a-like protein 1-like	-0.597944	0.104271	0.597404	-0.191951	0.0882206
GG9797|c1_g1_i1	PREDICTED: uncharacterized protein LOC101247474	-0.595026	0.0428157	0.67161	-0.275408	0.156009
GG1803|c5_g2_i1	glucuronosyltransferase pgsip8-like	-0.977784	-0.0447701	0.38853	0.144425	0.4896
GG14574|c2_g1_i4	PREDICTED: uncharacterized protein LOC102600317	-0.210722	0.276765	0.168899	-0.210722	-0.024221
GG74603|c1_g3_i3	PREDICTED: uncharacterized protein LOC102580258 isoform X3	-0.393882	0.276958	0.488956	-0.177272	-0.19476
GG25353|c0_g1_i1	nodulation protein h-like	-0.724963	0.0782642	0.18807	-0.080645	0.539273
GG86439|c0_g1_i6	translocon-associated protein subunit beta-like	-0.5446	0.407734	0.475458	-0.247115	-0.0914773
GG30477|c1_g1_i1	poly polymerase-like isoform x1	-1.13429	0.386255	0.625289	0.181853	-0.0591029
GG71307|c5_g1_i9	probable lrr receptor-like serine threonine-protein kinase at1g56130-like	-0.540268	0.420984	0.45901	-0.30026	-0.0394664
GG66510|c0_g2_i2	PREDICTED: uncharacterized protein LOC102667760	-0.401089	0.134964	0.548259	-0.401089	0.118956
GG58942|c1_g1_i1	rab gtpase-activating protein 1-like	-0.372522	0.102563	0.591692	-0.372522	0.0507877
GG84832|c1_g1_i12	calcineurin b-like protein 4-like	-0.788103	0.369588	0.363756	0.332913	-0.278154
GG1552|c1_g1_i4	PREDICTED: uncharacterized protein LOC101246145	-0.787733	0.407702	0.676714	-0.218137	-0.0785464
GG53863|c2_g1_i2	PREDICTED: uncharacterized protein LOC102602130	-0.433571	0.00472208	0.379543	-0.228178	0.277484
GG30473|c5_g1_i4	6-phosphofructokinase 3-like	-0.192074	-0.0157511	0.229082	-0.192074	0.170817
GG17483|c6_g1_i5	ribonuclease 2-like	-0.550935	0.281752	0.503566	-0.16578	-0.0686031
GG84196|c0_g1_i8	PREDICTED: uncharacterized protein LOC101248759	-0.943261	0.0775082	0.961705	-0.342991	0.247038
GG58325|c1_g1_i2	PREDICTED: uncharacterized protein LOC102586310	-0.914012	0.265215	0.364278	-0.0236853	0.308204
GG64754|c1_g1_i1	purple acid phosphatase 17-like	-1.07735	-0.188264	0.547922	0.204795	0.512895
GG8281|c7_g3_i5	probable serine threonine-protein kinase drkd-like	-0.555367	0.0713058	0.192235	0.0267073	0.265118
GG11001|c0_g1_i4	0	-0.490764	0.33217	0.170985	0.0252509	-0.0376418
GG57801|c0_g1_i1	PREDICTED: uncharacterized protein LOC101248489	-0.943143	0.132255	0.186177	-0.0902404	0.714952
GG47527|c6_g1_i3	ankyrin repeat-containing protein at3g12360-like	-0.364284	0.194474	0.3326	-0.171458	0.00866829
GG62929|c1_g1_i3	PREDICTED: uncharacterized protein LOC101262057	-0.144233	0.229833	0.202866	-0.144233	-0.144233
GG66334|c1_g1_i3	gamma aminobutyrate transaminase mitochondrial-like	-0.505217	0.393185	0.199655	-0.174085	0.0864624
GG70956|c4_g1_i3	sec12-like protein 1-like	-0.807499	0.238643	0.24004	0.152272	0.176544
GG60576|c1_g1_i2	PREDICTED: uncharacterized protein LOC102660851	-0.584469	0.238465	0.407575	-0.297588	0.236017
GG7296|c1_g1_i5	lysophosphatidylcholine acyltransferase 2-like isoform 1	-0.723294	0.201946	0.611847	-0.317301	0.226802
GG12461|c5_g1_i1	isoform 1	-0.551659	0.212177	0.397689	-0.0265927	-0.0316142
GG46238|c0_g1_i11	pentatricopeptide repeat-containing protein	-0.54966	0.0208031	0.40714	-0.285424	0.40714
GG84196|c0_g1_i2	PREDICTED: uncharacterized protein LOC101248759	-0.337094	0.0623503	0.514905	-0.337094	0.0969335
GG58320|c0_g1_i1	auxin-responsive protein iaa13-like	-0.904394	0.199917	0.729049	0.110978	-0.135551
GG43074|c0_g1_i1	transcription elongation factor spt5-like	-1.13016	-0.0677489	0.513654	0.106908	0.577348
GG22342|c16_g1_i11	diacylglycerol kinase 5-like isoform x2	-0.541655	0.234449	0.421819	-0.0731719	-0.0414413
GG64765|c3_g1_i8	0	-0.769079	0.373007	0.630912	-0.263188	0.0283487
GG38146|c5_g1_i5	mlo-like protein 11-like	-0.227566	0.171879	0.324319	-0.227566	-0.0410655
GG24745|c2_g2_i1	PREDICTED: uncharacterized protein LOC102602107 isoform X2	-0.309358	0.295662	0.387526	-0.309358	-0.0644712
GG56388|c0_g1_i1	orf785 gene product	-0.843964	0.176805	0.74484	-0.308907	0.231226
GG58320|c0_g1_i3	auxin-responsive protein iaa13-like	-0.449088	0.0978684	0.289896	-0.0639329	0.125256
GG30316|c3_g1_i2	potassium transporter 2-like	-0.359137	0.0791562	0.397033	-0.359137	0.242084
GG59233|c4_g1_i3	PREDICTED: uncharacterized protein LOC101246150	-0.877313	0.459542	0.360251	-0.082377	0.139897
GG38665|c5_g1_i3	adp-ribosylation factor-like	-1.2707	0.331001	0.354575	0.665518	-0.0803971
GG78578|c1_g1_i1	dead deah box rna helicase family protein isoform 1	-0.485477	0.585031	0.259688	-0.124707	-0.234536
GG54397|c1_g1_i2	kxdl motif-containing protein cg10681-like	-0.941357	-0.0336974	0.458634	0.160293	0.356128
GG72465|c6_g1_i1	atp-dependent dna helicase 2 subunit ku70- partial	-0.833215	0.406183	0.624116	0.0980897	-0.295174
GG88180|c2_g1_i2	PREDICTED: uncharacterized protein LOC102605688	-1.05553	0.311985	0.983474	-0.399663	0.159739
GG74451|c2_g1_i1	PREDICTED: uncharacterized protein LOC101252478	-0.443517	-0.0310067	0.261355	-0.0375249	0.250694
GG42540|c0_g1_i3	dolichol kinase-like	-0.495111	0.153814	0.878398	-0.495111	-0.041989
GG65343|c0_g1_i3	gamma-glutamyl hydrolase 2-like	-0.650582	-0.114529	0.586982	0.0463022	0.131827
GG6419|c1_g1_i1	probable sodium-coupled neutral amino acid transporter 6-like	-1.23543	0.513724	0.381439	0.465955	-0.125693
GG2484|c1_g1_i8	hydroxymethylglutaryl- synthase-like	-1.28384	0.329219	0.567758	0.551679	-0.164817
GG17590|c0_g1_i1	PREDICTED: uncharacterized protein LOC102592396	-0.886334	0.100623	0.453943	0.240639	0.091129
GG89365|c0_g1_i1	PREDICTED: uncharacterized protein LOC102579809	-1.10377	0.260242	0.4233	0.546535	-0.126307
GG79620|c2_g1_i1	probable tyrosine-protein phosphatase at1g05000-like	-0.892122	0.483071	0.630669	-0.147317	-0.0743005
GG69461|c11_g1_i9	pentatricopeptide repeat-containing protein at5g37570-like	-0.633141	0.485219	0.473878	-0.136423	-0.189534
GG79078|c6_g1_i5	low quality protein: beta-glucosidase-like chloroplastic-like	-0.869952	0.181567	0.835614	-0.361932	0.214704
GG72831|c2_g1_i3	0	-0.82928	0.431348	0.55477	-0.402747	0.24591
GG41159|c10_g1_i4	PREDICTED: uncharacterized protein LOC102591372	-1.26145	0.547252	0.249202	0.386017	0.0789811
GG28140|c1_g1_i1	PREDICTED: uncharacterized protein LOC102589284	-0.382375	0.319839	0.484731	-0.382375	-0.0398202
GG32959|c2_g1_i8	serine threonine-protein kinase nek1-like isoform x3	-0.227056	-0.0204127	0.380807	-0.227056	0.0937176
GG76881|c1_g1_i1	probable serine threonine-protein kinase wnk11-like	-0.656742	0.545519	0.307472	-0.140727	-0.0555211
GG792|c2_g1_i6	calcium-dependent protein kinase 32-like	-1.04539	0.502391	0.419392	0.302335	-0.178728
GG47138|c0_g1_i1	probable long-chain-alcohol o-fatty-acyltransferase 3-like	-0.732154	-0.332857	0.703212	0.146688	0.215111
GG43164|c0_g1_i4	myb-related protein 306-like	-0.258244	0.0613735	0.234378	-0.0896024	0.0520956
GG87261|c2_g1_i2	protein asterix-like	-1.02076	0.463633	0.535053	-0.0323509	0.0544274
GG30856|c2_g1_i1	abc transporter g family member 36-like	-0.534949	0.0120076	0.269931	-0.0987867	0.351797
GG78712|c2_g2_i4	PREDICTED: uncharacterized protein LOC102585234 isoform X3	-1.07886	0.370682	0.272153	0.404239	0.0317889
GG74031|c15_g1_i2	dna rna polymerases superfamily protein	-0.925999	0.215956	0.380865	-0.0489315	0.378109
GG23375|c2_g2_i3	oxysterol-binding protein 1c-like	-0.188376	0.18569	0.102048	-0.188376	0.0890137
Cluster 7		0 h	2 h	6 h	12 h	24 h
GG88367|c0_g1_i3	probable tyrosine-protein phosphatase at1g05000-like	-1.47461	0.544953	0.748527	0.270009	-0.0888837
GG75423|c2_g1_i2	diacylglycerol o-acyltransferase 1-like	-1.22486	0.216623	-0.0795091	0.90607	0.181676
GG26588|c4_g1_i1	cell division cycle protein	-1.33867	-0.0992767	0.387285	1.60693	-0.556266
GG21225|c1_g1_i2	abc transporter f family member 1-like	-0.974894	0.122551	0.488371	0.785583	-0.421611
GG43154|c2_g1_i3	0	-1.72725	0.0689319	1.07494	0.711309	-0.127933
GG18507|c1_g3_i3	e3 ubiquitin-protein ligase rglg2-like	-1.0524	-0.173444	0.211048	0.723201	0.291594
GG60334|c6_g1_i1	histidinol-phosphate chloroplastic-like	-1.24005	0.200267	0.0284392	0.754475	0.256868
GG86513|c1_g1_i1	0	-2.00673	-0.00798225	0.856157	0.822249	0.336306
GG85936|c1_g1_i4	0	-1.91838	0.441351	0.728117	0.772379	-0.0234654
GG63091|c1_g1_i1	glycerol-3-phosphate acyltransferase 5-like	-1.4005	-0.105761	0.537963	1.14251	-0.174212
GG27107|c0_g1_i2	hypothetical protein PRUPE_ppa021823mg	-1.001	-0.373039	0.404753	1.23652	-0.267229
GG26996|c0_g1_i2	ribonuclease h protein at1g65750-like	-1.62316	0.352285	0.0488961	1.4564	-0.234424
GG1686|c1_g1_i3	hydroxymethylglutaryl- synthase-like	-0.909837	-0.180864	0.236233	0.755224	0.0992438
GG53086|c1_g1_i6	farnesyl pyrophosphate synthase 1-like	-1.50272	-0.0944253	0.720611	1.48476	-0.608221
GG72407|c1_g1_i2	gdsl esterase lipase at2g04570-like	-1.4724	0.493478	0.409056	0.994889	-0.42502
GG33094|c8_g2_i1	diphosphomevalonate decarboxylase-like	-1.18405	0.0369672	0.708036	1.01864	-0.579594
GG46812|c2_g2_i1	hypothetical protein SELMODRAFT_431014	-1.55224	0.437132	0.808237	0.563877	-0.25701
GG42822|c0_g1_i1	predicted protein	-1.85332	0.507191	0.639137	0.513296	0.193693
GG85910|c0_g1_i1	uridine kinase-like protein chloroplastic-like	-0.985276	-0.252662	0.460734	0.849384	-0.07218
GG47280|c2_g1_i1	12-oxophytodienoate reductase 1-like	-1.40562	0.181456	0.174506	0.988208	0.0614497
GG25241|c2_g1_i1	at-rich interactive domain-containing protein 3-like	-1.23127	-0.0511206	0.319632	0.690168	0.272589
GG6989|c0_g1_i3	hexose carrier protein hex6-like	-1.15072	0.016647	0.603601	0.623368	-0.0928988
GG62186|c5_g1_i3	PREDICTED: uncharacterized protein LOC102586280	-1.30313	0.527028	0.578381	0.420593	-0.222869
GG82502|c0_g1_i1	probable atp-dependent rna helicase ddx11-like isoform x1	-1.74593	-0.0099711	0.919466	0.419503	0.416928
GG74277|c1_g1_i2	centrin-2-like isoform x2	-1.01655	0.133358	0.0709112	0.838242	-0.0259597
GG43458|c3_g1_i4	calmodulin-binding heat-shock	-0.955198	-0.361606	0.547132	0.973835	-0.204163
GG16856|c4_g1_i2	aspartate aminotransferase isoform 1	-1.41528	-0.13458	0.323051	1.72408	-0.497276
GG57366|c0_g1_i1	cysteine-rich rlk (receptor-like protein kinase) 8	-1.17657	-0.0832512	0.250336	1.07487	-0.0653926
GG76196|c0_g1_i2	vetispiradiene synthase 1-like	-2.04953	0.388595	0.611961	0.870445	0.178526
GG21190|c3_g1_i1	PREDICTED: uncharacterized protein LOC100846463	-1.0049	-0.0888008	0.159247	0.714069	0.22038
GG41232|c1_g1_i2	protein cereblon-like	-0.957562	-0.105563	0.338161	0.971472	-0.246508
GG33859|c2_g1_i2	cytochrome p450 90b1-like	-1.54452	0.223037	0.692774	0.777412	-0.148706
GG44180|c4_g2_i1	0	-0.952428	-0.0916642	0.19943	0.976605	-0.131943
GG71470|c0_g1_i2	0	-2.16414	0.4976	0.906149	0.563378	0.197012
GG64761|c4_g3_i2	0	-1.69661	0.485553	0.949853	0.354141	-0.0929322
GG66428|c9_g1_i8	probable not transcription complex subunit vip2-like isoform x3	-1.72922	0.273324	0.626875	0.686951	0.142066
GG56017|c1_g1_i1	kda class ii heat shock	-1.32681	-0.029966	0.481769	0.745313	0.129695
GG14707|c1_g1_i2	glucose-6-phosphate phosphate translocator chloroplastic-like	-1.33086	0.00353753	0.193698	0.853966	0.279654
GG6419|c1_g1_i6	probable sodium-coupled neutral amino acid transporter 6-like	-1.88196	0.465215	0.579423	0.862829	-0.0255107
GG25873|c0_g1_i1	pentatricopeptide repeat-containing protein mitochondrial-like isoform x2	-1.31866	0.0715414	0.508947	0.601623	0.136554
GG50509|c1_g1_i1	0	-1.10379	-0.166393	0.210388	1.0133	0.0464991
GG53086|c1_g1_i2	farnesyl pyrophosphate synthase 1-like	-0.915252	-0.1405	0.182169	0.978223	-0.104641
GG64739|c1_g1_i5	mitochondrial phosphate carrier protein mitochondrial-like	-2.13974	0.0324379	0.711206	0.912618	0.483475
GG64761|c4_g3_i3	0	-2.27088	0.478964	0.968146	0.718858	0.104917
GG6237|c3_g1_i4	r2r3-myb transcription	-1.13406	-0.0391489	0.211903	0.819763	0.141543
GG32471|c2_g1_i4	phosphatidylinositol transfer protein 1-like isoform x1	-1.08202	0.20343	0.313158	0.825218	-0.259789
GG78674|c0_g1_i3	lysosomal pro-x carboxypeptidase-like	-1.15501	-0.134246	0.649452	0.851463	-0.211656
GG64485|c1_g1_i1	protein lurp-one-related 15-like	-1.68068	0.0907864	0.282797	1.26662	0.0404773
GG16414|c1_g1_i3	abscisic acid receptor pyl9-like	-2.12912	0.520958	0.609435	0.67762	0.321105
GG52840|c6_g1_i4	sterol 3-beta-glucosyltransferase ugt80a2-like isoform x3	-1.04153	0.308972	0.012976	0.797628	-0.0780511
GG32418|c0_g1_i1	dna repair protein rad51 homolog 3-like	-1.01627	-0.0910319	0.553705	0.634033	-0.0804349
GG43225|c0_g1_i1	PREDICTED: uncharacterized protein LOC102669657	-1.47421	-0.191034	0.290675	1.37554	-0.000969189
GG34310|c1_g1_i4	microtubule-associated protein tortifolia1-like	-1.81945	0.0715788	0.812584	0.423608	0.51168
GG1057|c3_g1_i1	PREDICTED: uncharacterized protein LOC101243814 isoform 1	-1.00133	-0.0231371	0.587472	0.617845	-0.180847
GG62475|c2_g5_i3	mediator of rna polymerase ii transcription subunit 33a-like	-1.01666	0.0823197	0.240338	0.864252	-0.170246
GG41795|c0_g1_i1	PREDICTED: uncharacterized protein LOC102603641	-1.03306	-0.401935	0.44439	0.939601	0.0510044
GG46392|c7_g2_i8	abc transporter a family member 1-like	-1.15916	-0.193496	0.38889	0.70522	0.258546
GG55220|c0_g1_i4	ribosome production factor 1-like	-0.86336	-0.150544	0.156698	0.812907	0.0442997
GG56346|c1_g1_i1	0	-1.12673	-0.274734	0.241198	0.962766	0.197502
GG14833|c0_g2_i1	peroxidase 44-like	-1.88822	0.312762	1.20012	0.471545	-0.0962086
GG1686|c1_g1_i5	hydroxymethylglutaryl- synthase-like	-1.17722	-0.210428	0.458563	1.15575	-0.226661
GG23006|c1_g1_i1	aquaporin pip2-1-like	-1.08716	-0.205145	0.301766	0.692992	0.297551
GG10709|c2_g1_i2	beta- -galactosyltransferase 7-like isoform x1	-1.51217	0.514989	0.82526	0.487474	-0.315558
GG81636|c0_g1_i1	0	-1.71607	0.245932	0.758565	0.918395	-0.206824
GG44622|c4_g1_i5	transcriptional regulator atrx homolog	-1.08824	0.281921	0.0823227	0.743229	-0.0192287
GG16229|c1_g1_i2	hypothetical protein SELMODRAFT_431105	-1.0249	-0.409482	0.667082	1.10603	-0.338734
GG27762|c0_g1_i2	PREDICTED: uncharacterized protein LOC102604803	-1.32555	-0.116617	0.608572	0.663107	0.170489
GG75473|c0_g4_i14	acetyl- cytosolic 1-like isoform x1	-1.24301	0.034279	0.512507	1.27633	-0.580108
GG71470|c0_g1_i1	0	-2.16741	0.426025	0.656984	0.871699	0.212706
GG41774|c1_g1_i2	prostaglandin e synthase 2-like	-1.77456	0.0459263	0.747246	0.459636	0.521752
GG80382|c3_g1_i1	ribosomal rna small subunit methyltransferase b-like	-1.32248	0.356043	0.711031	0.319066	-0.0636596
GG19333|c0_g1_i1	probable -trehalose-phosphate synthase	-1.66233	0.447112	0.833563	0.499842	-0.118186
GG45661|c0_g2_i2	bon1-associated protein 2-like	-1.00653	-0.252649	0.318743	0.774615	0.165825
GG60188|c1_g1_i4	probable tyrosine-protein phosphatase at1g05000-like	-1.50879	0.310909	0.415082	1.13042	-0.347622
GG2484|c1_g1_i1	hydroxymethylglutaryl- synthase-like	-1.13273	0.351669	0.0442339	0.838862	-0.102038
GG17411|c1_g1_i1	pab1-binding protein 1-like	-1.23164	0.00775384	0.108633	0.915011	0.200246
GG3718|c5_g1_i8	sulfate transporter -like	-1.10534	-0.2803	0.424391	1.11465	-0.153399
GG37811|c6_g1_i5	tricin synthase 1-like	-0.974677	-0.0223435	0.441082	0.680217	-0.124278
GG72457|c11_g6_i1	late blight resistance protein homolog r1b-16-like	-1.73537	0.43391	0.55994	0.930563	-0.189047
GG41001|c0_g1_i1	0	-0.904736	0.0205038	0.424675	0.991342	-0.531784
GG42082|c0_g1_i1	glucan endo- -beta- acidic isoform gi9-like	-1.22614	0.353036	0.0754434	1.08797	-0.290307
GG52123|c0_g1_i1	ethylene-responsive transcription factor 4-like	-1.29073	0.224935	0.200864	1.26624	-0.401309
GG35676|c0_g2_i2	PREDICTED: uncharacterized protein LOC102601122	-1.34026	-0.0178984	0.268097	1.28174	-0.191686
GG4137|c1_g1_i1	pentatricopeptide repeat-containing	-1.42982	0.149364	0.810192	0.756684	-0.286423
GG72457|c11_g4_i3	late blight resistance protein homolog r1a-10-like	-1.40236	0.359238	0.826707	0.347418	-0.131001
GG23549|c0_g1_i3	PREDICTED: uncharacterized protein LOC102603775	-1.37844	0.633791	0.62114	0.349163	-0.225649
GG43995|c0_g2_i2	PREDICTED: uncharacterized protein LOC100853229	-2.06633	0.172513	0.693376	0.850926	0.349513
Cluster 8		0 h	2 h	6 h	12 h	24 h
GG33247|c0_g1_i2	s-acyltransferase tip1-like	-1.96969	1.65457	0.116544	-0.262186	0.460761
GG65727|c0_g1_i1	PREDICTED: uncharacterized protein LOC102593019	-1.51769	1.80835	-0.168606	-0.522678	0.400621
GG66268|c1_g1_i1	PREDICTED: uncharacterized protein LOC101256493	-1.46989	0.908623	-0.738705	0.670563	0.629407
GG6565|c1_g1_i5	gibberellin 20 oxidase 1-like	-1.19311	1.15893	-0.445795	-0.25071	0.730686
GG41415|c0_g1_i1	0	-0.98882	1.59734	-0.266354	-0.573061	0.230891
GG31388|c0_g1_i1	isoform 2	-1.13541	1.28622	-0.159493	-0.233799	0.242484
GG84123|c1_g1_i1	dnaj homolog subfamily b member 1-like	-1.1072	1.15181	-0.234134	-0.312465	0.501989
GG71185|c2_g1_i4	transcription factor bhlh47-like	-1.58136	1.54919	-0.50204	-0.0437227	0.577935
GG1108|c3_g1_i1	pfkb-like carbohydrate kinase family protein	-1.27886	1.56635	-0.327419	-0.392826	0.432754
GG58780|c2_g1_i3	plasma membrane atpase 1-like	-0.981341	0.951751	-0.288866	-0.366769	0.685225
GG53863|c2_g1_i1	PREDICTED: uncharacterized protein LOC102602130	-1.08811	1.41509	0.0291806	-0.514065	0.157906
GG76323|c1_g1_i1	cyclin family protein	-1.26244	1.08691	-0.0187461	-0.25018	0.444462
GG45399|c0_g3_i1	0	-1.67722	1.4379	-0.280599	-0.123402	0.643324
GG79544|c3_g1_i1	e3 ubiquitin-protein ligase rnf4-like	-1.28527	1.20376	-0.537668	0.236785	0.382395
GG47508|c10_g2_i12	citrate mitochondrial-like	-1.22026	1.47688	-0.154676	-0.239481	0.137542
GG32223|c3_g1_i4	flowering locus t family protein	-1.41076	1.07456	-0.383036	0.358688	0.360545
GG65682|c1_g1_i7	kinesin-related protein 11-like	-1.0382	1.14756	-0.31154	-0.476511	0.678684
GG23988|c0_g1_i1	0	-1.56509	1.65698	-0.299524	-0.446497	0.654128
GG67059|c0_g1_i1	myosin-16-like isoform x4	-1.11032	1.32947	-0.597828	-0.157927	0.536605
GG5771|c6_g1_i4	0	-1.59587	1.8185	-0.274494	-0.491283	0.543152
GG87223|c2_g1_i4	PREDICTED: uncharacterized protein LOC102606317	-1.75733	1.09925	-0.432299	0.322023	0.76836
GG5771|c6_g1_i5	0	-1.98163	1.46651	-0.187822	-0.0158857	0.718832
GG47508|c8_g2_i1	0	-1.80782	1.2457	0.112671	-0.00317875	0.45262
GG57644|c0_g1_i2	formin-like protein 18	-1.2413	1.23029	0.0465932	-0.235033	0.199446
GG53730|c2_g1_i3	zeaxanthin chloroplastic	-1.26949	1.47572	-0.116663	-0.40741	0.317848
GG45399|c0_g1_i1	probable protein phosphatase 2c 5-like isoform x2	-1.30207	0.998935	-0.316567	-0.226192	0.845891
GG2869|c2_g1_i3	hypothetical protein PRUPE_ppa016664mg	-1.00172	0.954689	-0.46575	-0.236605	0.749388
GG75953|c2_g1_i2	transcription initiation factor tfiid subunit 15b-like isoform x3	-1.2451	1.54464	-0.23449	-0.354325	0.289273
GG31025|c0_g1_i3	cobw domain-containing protein 1-like	-1.63537	1.57243	-0.22084	-0.0992092	0.38298
GG16244|c1_g1_i4	0	-0.797341	1.02314	-0.541538	-0.042026	0.357761
GG3574|c0_g1_i1	ethylene response factor 4	-0.969955	1.51357	-0.389724	-0.581114	0.427226
GG30392|c2_g1_i1	uncharacterized loc102580903	-1.15855	1.23678	-0.624891	-0.136346	0.683006
GG46531|c1_g1_i1	protein ralf-like 33-like isoform 2	-1.64542	1.17958	-0.131462	0.0655881	0.531716
GG41023|c0_g1_i4	PREDICTED: uncharacterized protein LOC102602130	-1.20919	1.52351	-0.0739846	-0.520046	0.279712
GG5315|c1_g1_i1	PREDICTED: tafazzin-like	-1.07157	1.3217	-0.345335	-0.457145	0.552347
GG55418|c0_g1_i2	protease do-like 7-like	-0.862347	1.05006	-0.433165	-0.267155	0.512607
GG63125|c1_g1_i2	nad h dehydrogenase 18	-1.87186	1.39492	0.0662337	0.134614	0.276094
GG54667|c0_g1_i2	aspartic proteinase pcs1-like	-1.7036	0.963053	-0.252226	-0.00318694	0.995959
GG69170|c2_g1_i1	transcription factor divaricata-like	-1.77506	1.66832	0.136539	-0.404465	0.374665
GG63108|c2_g1_i1	udp-glycosyltransferase 85a1-like	-1.04522	1.27979	-0.129894	-0.349461	0.244785
GG20697|c1_g1_i2	secologanin synthase-like	-1.45229	1.18795	-0.631679	0.278447	0.617571
GG79181|c0_g1_i1	hypothetical protein CICLE_v10029687mg	-1.8089	0.858145	0.0822232	0.506907	0.361628
GG9040|c0_g1_i2	probable aquaporin pip1-2-like	-1.45607	1.04007	-0.275004	0.543363	0.147634
GG45399|c0_g2_i3	probable protein phosphatase 2c 5-like	-1.89086	1.27557	-0.0927121	-0.186133	0.894131
GG24382|c2_g1_i2	protein kinase chloroplastic-like	-1.13047	0.948435	-0.098643	-0.215673	0.496348
GG14662|c2_g1_i2	protein ssuh2 homolog	-1.19748	1.12416	-0.14994	-0.371286	0.594544
GG27218|c2_g2_i3	alkaline neutral invertase cinv2-like	-1.05278	1.04412	-0.201878	-0.313611	0.524142
GG35142|c0_g1_i3	0	-1.77198	1.12255	-0.202002	0.499746	0.351687
GG16123|c1_g1_i1	heat shock cognate 70 kda protein 2-like	-1.60953	1.95814	-0.427071	-0.422367	0.500834
GG20232|c1_g2_i1	ethylene-responsive transcription factor erf109-like	-1.3612	1.24868	-0.0163335	-0.271755	0.400611
GG22364|c4_g1_i1	protein cfxq homolog	-1.46534	1.46192	-0.134434	-0.0133244	0.151178
GG38894|c1_g1_i2	PREDICTED: uncharacterized protein LOC102579373	-1.2267	0.978251	-0.558569	0.452299	0.354719
GG63413|c6_g1_i2	uncharacterized atp-dependent helicase -like isoform x3	-1.81888	0.980422	-0.0617373	0.615825	0.284366
GG2864|c5_g1_i1	cleavage and polyadenylation specificity factor subunit 1-like	-2.15235	1.60488	-0.19841	0.00618274	0.739699
GG20110|c0_g2_i1	probable carboxylesterase 15-like	-0.940948	1.01269	-0.490203	-0.10679	0.525249
GG62435|c2_g1_i2	acyl carrier protein	-1.71076	1.12507	0.0238284	0.0124682	0.549394
GG53898|c2_g1_i1	probable wrky transcription factor 40-like	-1.5856	1.17185	-0.272933	-0.242475	0.929155
GG54031|c3_g3_i1	glucuronosyltransferase pgsip8-like	-1.60184	0.993019	-0.0851282	0.335493	0.358458
GG59161|c0_g1_i2	probable leucine-rich repeat receptor-like protein kinase at1g68400-like	-1.61136	1.00367	-0.201756	-0.131575	0.941021
GG3719|c1_g1_i4	bax inhibitor-1 family protein	-1.28068	1.3903	-0.243838	-0.324094	0.458313
GG77019|c0_g1_i7	rna-binding protein 38-like isoform x1	-1.13261	1.61892	-0.274712	-0.313058	0.101459
GG54031|c3_g2_i1	glucuronosyltransferase pgsip8-like	-1.98948	1.14397	0.159186	0.371485	0.31484
GG16123|c1_g2_i1	heat shock cognate 70 kda protein 2-like	-1.43915	1.73656	-0.303984	-0.380227	0.386794
GG67747|c0_g2_i1	calcium-dependent protein kinase 4-like	-0.909083	0.976704	-0.547318	0.0022088	0.477488
GG76549|c1_g1_i13	calmodulin-binding transcription activator 5-like	-0.874142	1.05896	-0.521763	-0.163328	0.50027
GG15857|c5_g1_i7	aspartic proteinase-like protein 2-like	-1.28077	1.09626	-0.33776	-0.248233	0.770503
GG13201|c1_g1_i3	probable transcription factor 21-like	-1.00766	1.20398	-0.751853	-0.150072	0.705601
GG39428|c0_g1_i1	mate efflux family protein 5-like	-1.06909	1.29802	-0.241586	-0.362797	0.375451
GG4593|c1_g1_i6	neurofilament medium polypeptide-like isoform x1	-1.95061	1.11044	0.115503	0.215842	0.508822
GG34402|c0_g1_i1	0	-1.84275	1.20901	0.0865169	0.00845945	0.538765
GG84247|c3_g1_i2	gtp-binding protein yptm2-like	-1.88868	1.18832	0.0806169	-0.0908332	0.710576
GG54891|c2_g1_i6	zeaxanthin chloroplastic	-1.74864	1.75229	-0.0515805	-0.384004	0.431931
GG15316|c1_g1_i1	girdin-like isoform x3	-0.955814	1.02924	-0.526702	-0.3514	0.804677
GG53730|c2_g1_i1	zeaxanthin chloroplastic	-1.28423	1.72063	-0.290576	-0.3873	0.241482
GG80754|c0_g1_i3	annexin p34	-1.15461	1.54783	-0.22879	-0.264919	0.100494
GG54891|c1_g1_i1	Os05g0561800	-1.73589	1.72179	-0.399638	-0.225886	0.639625
GG48814|c2_g1_i1	PREDICTED: uncharacterized protein LOC102605433	-1.15996	0.952876	-0.0975454	-0.117935	0.422567
GG4983|c3_g1_i2	uncharacterized protein LOC100818986	-1.15708	1.09284	-0.401726	-0.235896	0.70186
GG54676|c3_g1_i10	pyruvate kinase isozyme chloroplastic-like	-1.54843	0.922241	-0.224768	0.592025	0.258929
GG48692|c0_g1_i1	0	-1.99906	1.83582	-0.108126	-0.061873	0.33324
GG45399|c0_g1_i2	probable protein phosphatase 2c 5-like isoform x2	-1.17406	1.06005	-0.647994	0.197129	0.564876
GG792|c2_g1_i7	calcium-dependent protein kinase 32-like	-1.66704	1.08898	-0.32607	0.319729	0.584404
GG51239|c0_g1_i1	eukaryotic translation initiation factor 5-like	-1.23443	1.09067	-0.3214	-0.0215526	0.486721
GG6894|c6_g1_i4	probable protein phosphatase 2c 52-like	-1.93728	1.34013	0.022867	-0.130711	0.705003
GG45399|c0_g2_i4	probable protein phosphatase 2c 5-like	-1.66983	1.31407	0.0493335	-0.111859	0.41829
GG5377|c1_g1_i2	PREDICTED: uncharacterized protein LOC102601639	-0.996309	1.30683	-0.499597	-0.375797	0.564871
GG47508|c3_g1_i1	0	-2.066	1.31198	0.0534461	-0.26802	0.968589
GG60477|c0_g1_i2	expansin-like protein precursor	-1.78695	1.91399	-0.407206	-0.160171	0.440334
GG6565|c1_g1_i3	gibberellin 20 oxidase 1-like	-1.26703	0.989043	-0.234887	-0.162887	0.675759
GG952|c4_g1_i4	arogenate dehydratase prephenate dehydratase chloroplastic-like	-0.91788	1.07922	-0.454352	-0.230491	0.523507
GG62184|c0_g1_i1	0	-1.22779	1.11947	-0.138078	-0.10919	0.355582
GG49467|c1_g1_i1	thioredoxin-like protein chloroplastic-like	-1.25398	1.54352	-0.273708	-0.467741	0.451912
GG18747|c0_g1_i2	0	-1.32286	1.26588	-0.221609	-0.229629	0.508218
GG53413|c7_g1_i4	glutamine--fructose-6-phosphate aminotransferase	-1.23863	1.31957	0.0321585	-0.261787	0.148685
GG63399|c0_g1_i4	f-box protein at1g61340-like	-1.54788	0.852652	-0.61268	0.783025	0.52488
GG60303|c2_g1_i4	PREDICTED: uncharacterized protein LOC102589850	-1.58775	0.882152	-0.508295	0.540813	0.673082
GG4172|c1_g1_i1	probable adp-ribosylation factor gtpase-activating protein agd6-like	-0.995769	1.57262	-0.277323	-0.498286	0.198759
GG89304|c0_g1_i1	tpr repeat-containing thioredoxin ttl1-like	-0.828649	1.07874	-0.634837	-0.230664	0.615411
GG38491|c0_g1_i1	0	-1.85543	0.95172	-0.304528	0.610807	0.59743
GG64906|c1_g1_i4	0	-1.42669	1.28598	0.0829271	-0.226852	0.284629
GG30129|c3_g2_i4	prostaglandin e synthase 2-like	-1.23973	1.3105	0.0174805	-0.308144	0.219894
GG31601|c2_g1_i2	heat shock cognate 70 kda protein 2-like	-1.23474	1.3982	-0.386386	-0.381682	0.604604
GG5256|c4_g1_i2	methionine aminopeptidase 2b-like isoform x2	-1.46104	1.08171	-0.624308	0.65732	0.346315
GG85845|c1_g1_i5	PREDICTED: uncharacterized protein LOC102578773 isoform X2	-1.12527	1.44568	-0.0117353	-0.499227	0.190549
GG193|c4_g1_i2	probable ccr4-associated factor 1 homolog 9-like	-2.16409	1.21359	-0.0540627	0.150025	0.854542
GG21729|c2_g1_i6	lysine--trna ligase-like	-2.07755	1.22082	-0.00030325	-0.321377	1.17841
Cluster F		0 h	2 h	6 h	12 h	24 h
GG85428|c2_g1_i1	phosphate-responsive 1 family	-1.67441	0.854588	0.866944	-0.512183	0.465065
GG70396|c0_g1_i5	vacuolar proton atpase a1-like	-1.23632	0.708916	0.630788	-0.356612	0.253225
GG53330|c2_g3_i1	late embryogenesis abundant hydroxyproline-rich glycofamily protein isoform 1	-1.10149	0.490865	0.938816	-0.596967	0.26878
GG89423|c3_g2_i4	formate dehydrogenase	-1.18242	0.714083	0.633295	-0.513489	0.348531
GG72357|c0_g1_i1	ring-h2 finger protein atl78-like	-1.61198	0.858653	0.645103	-0.162987	0.271215
GG29074|c0_g1_i2	predicted protein, partial	-1.0395	0.665375	0.407289	-0.317905	0.284738
GG1803|c5_g2_i3	glucuronosyltransferase pgsip8-like	-1.8058	0.863843	0.814587	-0.213066	0.340439
GG78848|c2_g2_i1	b3 domain-containing protein at4g03170-like	-1.56243	0.956917	0.544722	-0.248311	0.309102
GG1803|c5_g2_i2	glucuronosyltransferase pgsip8-like	-1.69144	0.723627	0.965964	-0.503212	0.505058
GG44984|c0_g1_i1	0	-1.27567	1.15839	0.689324	-0.518588	-0.0534537
GG78840|c1_g1_i1	0	-1.66861	0.891405	0.733097	-0.305436	0.349543
GG45069|c0_g2_i1	calcium-transporting atpase plasma membrane-type-like	-1.66911	0.789086	0.956165	-0.220614	0.144477
GG3718|c5_g1_i1	sulfate transporter -like	-1.664	0.72954	0.838415	-0.225235	0.321282
GG78840|c2_g1_i1	PREDICTED: uncharacterized protein LOC102602510	-1.49219	0.784063	0.666706	-0.267501	0.308916
GG3322|c1_g1_i1	0	-1.22728	0.933633	0.18096	-0.22356	0.336246
GG86047|c2_g1_i3	large proline-rich protein bag6-like isoform x1	-1.47692	0.789117	0.603737	-0.46829	0.552356
GG16411|c0_g1_i1	Metalloendopeptidase	-0.991589	1.15213	0.445106	-0.774979	0.169331
GG70394|c1_g1_i1	dentin sialophospho isoform x3	-1.36586	1.11863	0.246315	-0.297759	0.298677
GG21939|c0_g1_i2	PREDICTED: uncharacterized protein At4g00950-like	-1.28995	1.15842	0.297498	-0.510831	0.344861
GG76011|c0_g1_i1	PREDICTED: importin-5-like	-1.29536	0.94385	0.645899	-0.587032	0.292639
GG45021|c4_g1_i3	light-inducible protein cprf2-like	-1.38069	0.971851	0.365328	-0.301625	0.345136
GG76194|c1_g1_i2	0	-1.56357	0.831308	0.602945	-0.156343	0.285656
GG47749|c0_g1_i1	f-box protein skip27-like isoform x3	-1.03786	0.766697	0.220909	-0.293079	0.34333
GG2765|c0_g1_i1	protein phosphatase 2c 37-like	-0.945752	0.85624	0.355206	-0.394489	0.128795
GG53372|c0_g1_i3	transcription factor radialis-like	-1.65655	0.663593	0.763674	-0.526496	0.755774
GG76542|c1_g1_i1	polyglutamine-binding protein 1-like isoform x2	-1.54486	0.761757	0.721395	-0.778788	0.840499
GG73439|c0_g1_i1	zeatin o-glucosyltransferase-like	-1.01307	0.83613	0.360441	-0.440664	0.257161
GG77387|c0_g1_i1	pathogenesis-related protein pr-4b-like	-1.69564	0.575818	1.07199	-0.0856044	0.133443
GG2627|c0_g1_i1	0	-1.60639	0.708309	0.780147	-0.563743	0.681675
GG10591|c0_g1_i3	0	-1.2254	0.277441	0.884631	-0.589412	0.652738
GG5363|c2_g1_i1	hypothetical protein SELMODRAFT_411147	-1.16906	1.04797	0.631828	-0.436001	-0.0747349
GG35544|c0_g1_i1	PREDICTED: uncharacterized protein LOC102591692	-1.36178	0.22025	0.93633	-0.472079	0.677276
GG81220|c1_g1_i1	transmembrane emp24 domain-containing protein p24delta3-like	-1.45319	1.11581	0.77208	-0.536336	0.10164
GG8601|c0_g1_i4	apoptosis-inducing factor homolog b-like	-1.47346	1.06869	0.700624	-0.419797	0.123938
GG2629|c1_g1_i1	0	-1.35451	0.401656	1.03725	-0.632922	0.548525
GG77629|c0_g1_i1	beta-carotene hydroxylase chloroplastic-like	-1.82293	0.971752	0.933783	-0.439011	0.356411
GG58076|c3_g1_i3	light-inducible protein cprf2-like	-1.68027	0.770964	0.780654	-0.425437	0.554091
GG87822|c0_g1_i1	0	-1.36412	0.650597	0.713128	-0.491484	0.491874
GG22039|c2_g3_i3	f-box lrr-repeat protein at3g18150- partial	-1.15188	1.1227	0.453908	-0.570967	0.146234
GG55883|c0_g1_i1	probable beta-d-xylosidase 2-like	-1.69664	0.785692	0.956888	-0.237381	0.191443
GG38961|c0_g1_i4	PREDICTED: uncharacterized protein LOC102592415	-1.23614	0.594111	0.653718	-0.55627	0.544586
GG76544|c1_g1_i1	conserved hypothetical protein	-1.30927	1.07614	0.194199	-0.485477	0.524414
GG40103|c0_g1_i1	0	-1.39266	0.353658	1.17926	-0.573805	0.433537
GG14586|c0_g1_i3	transcription factor bhlh87-like	-1.1857	0.886719	0.41746	-0.500078	0.381596
GG76323|c1_g1_i2	cyclin isoform 1	-1.4145	0.698199	0.649347	-0.306813	0.373767
GG34592|c0_g1_i1	monosaccharide-sensing protein 2-like	-1.09586	0.515218	0.741303	-0.464491	0.303833
GG31639|c0_g2_i1	nuclear pore complex protein nup98-nup96-like	-1.354	0.656652	0.573331	-0.311841	0.435863
GG29255|c0_g1_i1	l-ascorbate oxidase homolog	-1.22591	0.645602	0.908875	-0.559417	0.230851
GG89423|c3_g2_i1	formate dehydrogenase	-1.55214	0.799773	0.756862	-0.345836	0.341344
Cluster 9		0 h	2 h	6 h	12 h	24 h
GG11475|c3_g1_i3	probable wrky transcription factor 53-like	-1.66062	-0.120061	-0.0402403	0.300374	1.52055
GG24638|c1_g1_i3	oxidative stress isoform 2	-1.98331	0.115049	-0.0820149	0.0356412	1.91464
GG40675|c3_g1_i2	homeobox-leucine zipper protein hat4-like	-1.04419	0.385724	-0.51511	-0.346625	1.5202
GG69203|c0_g1_i1	0	-1.37162	-0.0844369	0.241674	-0.0179811	1.23236
GG64217|c1_g1_i1	zinc finger ccch domain-containing protein 49-like	-1.68906	0.585429	-0.279744	-0.106655	1.49003
GG84645|c2_g2_i3	protein tify 10a-like	-1.53926	-0.396948	-0.0716023	0.464979	1.54284
GG10409|c0_g1_i1	e3 ubiquitin-protein ligase pub23-like	-1.11113	-0.170912	-0.233275	0.264329	1.25099
GG68415|c1_g1_i2	probable wrky transcription factor 70-like	-1.20839	-0.0869373	0.00908561	0.133549	1.15269
GG71635|c0_g1_i1	PREDICTED: uncharacterized protein LOC100267722	-1.88985	0.230703	-0.172658	0.266366	1.56544
GG79465|c0_g1_i1	aspartic proteinase nepenthesin-1-like	-1.06425	0.226113	-0.564319	0.319621	1.08283
GG17202|c1_g1_i1	cysteine-rich rlk (receptor-like protein kinase) 8	-1.7394	-0.153266	0.245462	0.293304	1.3539
GG89028|c0_g1_i1	poly polymerase-like	-1.49921	-0.18125	-0.122046	0.388602	1.4139
GG13582|c0_g1_i1	PREDICTED: uncharacterized protein LOC102582229 isoform X2	-1.4986	0.391256	-0.477484	0.0537633	1.53107
GG24246|c0_g1_i1	hypothetical protein POPTR_0001s20460g	-1.18751	0.236379	-0.508253	0.313735	1.14565
GG33351|c1_g1_i1	cbl-interacting serine threonine-protein kinase 11-like	-1.98089	0.284717	-0.183015	0.328981	1.55021
GG85113|c1_g1_i3	PREDICTED: uncharacterized protein LOC101245766	-1.28518	0.28237	-0.41807	0.147784	1.27309
GG57193|c2_g1_i1	glutathione s-transferase l1-like	-1.81393	0.138991	-0.120713	-0.0860476	1.8817
GG34310|c1_g1_i1	microtubule-associated protein spiral2-like	-1.37455	0.324997	-0.530571	0.40995	1.17018
GG78874|c5_g1_i6	catalase isozyme 2	-1.41538	-0.43718	-0.31507	0.584264	1.58336
GG58838|c0_g1_i1	concanavalin a-like lectin protein kinase family protein	-1.20094	-0.117637	-0.24649	0.231231	1.33384
GG36195|c2_g1_i1	PREDICTED: uncharacterized protein LOC102590396	-1.18366	-0.181481	0.0209083	0.128228	1.216
GG45710|c1_g1_i3	chitin-inducible gibberellin-responsive protein 1-like	-1.68389	-0.29338	0.113929	0.167754	1.69559
GG80278|c1_g1_i1	Os08g0125300	-1.14262	0.1771	-0.457565	0.25417	1.16891
GG83343|c9_g2_i1	0	-1.73055	-0.197619	0.112098	0.306516	1.50955
GG47267|c0_g1_i1	PREDICTED: uncharacterized protein LOC101253506	-1.24369	-0.101283	-0.0272472	0.0380263	1.3342
GG54919|c0_g1_i1	0	-1.01828	0.345735	-0.438131	-0.418007	1.52868
GG86854|c2_g3_i1	potassium transporter 5-like	-0.931798	0.218112	-0.619133	-0.0821988	1.41502
GG87500|c0_g1_i1	bon1-associated protein 2-like	-1.09444	-0.286469	-0.144417	0.175527	1.3498
GG50538|c1_g1_i2	ctp synthase-like isoform x2	-1.07711	0.426659	-0.599272	0.0974117	1.15231
GG41629|c1_g1_i1	tetraacyldisaccharide 4 -kinase-like	-1.12275	-0.093471	-0.0892361	0.247417	1.05804
GG89241|c0_g2_i3	calcium-dependent protein kinase 13-like	-0.938827	0.259848	-0.548741	-0.285035	1.51276
GG63623|c0_g1_i1	PREDICTED: uncharacterized protein LOC101243886	-1.4534	0.129423	-0.352519	0.0969324	1.57956
GG3824|c0_g1_i1	PREDICTED: uncharacterized protein LOC102605002	-1.21078	-0.215116	-0.211503	0.232295	1.40511
GG20044|c0_g1_i1	PREDICTED: uncharacterized protein LOC102596678	-1.65073	-0.0490346	-0.304767	0.310151	1.69438
GG7586|c0_g1_i1	PREDICTED: uncharacterized protein LOC100267722	-2.00764	0.413771	-0.189554	0.229991	1.55343
GG28992|c3_g1_i2	altered inheritance of mitochondria protein 3-like	-1.39142	0.446081	-0.395782	0.00872187	1.3324
GG41668|c0_g1_i1	calmodulin-like protein 1-like	-1.4939	0.177041	-0.413991	0.392268	1.33858
GG83343|c9_g3_i1	predicted protein	-1.53438	-0.403459	-0.0556234	0.376869	1.61659
GG79465|c0_g2_i1	aspartic proteinase nepenthesin-1-like	-1.15565	0.458603	-0.605361	0.105983	1.19642
GG74236|c1_g1_i1	nuclear ribonuclease z	-1.46806	-0.182721	-0.00126486	0.129073	1.52297
GG40603|c0_g1_i1	indole-3-acetic acid-induced protein arg7-like	-2.12174	0.129756	0.160167	0.0964031	1.73541
GG78477|c6_g1_i7	orm1-like protein 3-like	-1.19444	-0.0914418	-0.042577	0.170697	1.15776
GG45392|c0_g2_i1	nac domain-containing protein 2-like	-1.53472	-0.416809	-0.104591	0.364474	1.69164
GG63623|c0_g2_i2	PREDICTED: uncharacterized protein LOC101243886	-1.56679	0.0767499	-0.3592	0.274925	1.57431
GG81238|c2_g1_i4	pheophorbide a chloroplastic-like	-1.11882	0.270953	-0.317377	-0.309811	1.47506
GG68308|c2_g1_i5	protein tify 6b-like isoform x3	-0.958808	0.181038	-0.546405	-0.257437	1.58161
GG73242|c1_g2_i1	probable nucleoredoxin 1-like	-1.76351	0.173082	-0.37946	0.249774	1.72011
GG85630|c0_g1_i2	calcium-binding protein pbp1-like	-2.09482	0.36547	-0.227803	0.325535	1.63162
GG56646|c2_g1_i1	0	-1.40386	-0.348731	0.0186204	0.250807	1.48317
GG29288|c2_g1_i1	della protein gai-like	-1.39031	0.425261	-0.244963	-0.219748	1.42976
GG6649|c0_g3_i1	nf-x1-type zinc finger protein nfxl1-like	-1.6315	-0.0345403	-0.368616	0.400788	1.63387
GG51133|c0_g1_i1	indole-3-acetic acid-induced protein arg7-like	-2.04034	0.123006	0.0070084	0.173837	1.73649
GG62001|c1_g1_i1	monothiol glutaredoxin-s10-like	-1.46053	-0.221129	-0.360222	0.287504	1.75437
GG69252|c0_g2_i1	aquaporin pip2-7-like	-1.48936	0.191267	-0.438409	0.0636728	1.67283
GG47793|c0_g1_i1	0	-1.35545	-0.330406	-0.0964176	0.449669	1.33261
GG7372|c0_g2_i2	4-coumarate-- ligase-like 10-like	-1.51285	-0.324212	-0.171901	0.395157	1.6138
GG52644|c0_g1_i1	timeless family isoform partial	-1.11128	0.198351	-0.459203	0.173083	1.19905
GG62110|c1_g1_i7	omega-6 fatty acid chloroplastic-like	-1.68545	0.290556	-0.509595	0.00875037	1.89574
GG4666|c0_g1_i7	apoptosis-inducing factor homolog a-like	-1.07381	-0.287767	-0.0598777	0.207434	1.21402
GG1639|c0_g1_i1	suppressor protein srp40-like	-1.05662	0.242911	-0.447573	0.197811	1.06347
GG24685|c0_g1_i1	0	-1.93458	0.28957	-0.0201367	-0.120201	1.78535
GG279|c0_g1_i1	f-box protein at1g78100-like isoform x4	-1.57358	0.251624	-0.31708	0.259327	1.37971
GG75066|c0_g1_i1	map kinase kinase kinase mkh1-like isoform 1	-1.46952	-0.2462	-0.129944	0.454374	1.39129
GG17202|c2_g1_i5	copia-like retrotransposable	-1.57691	0.0294133	-0.276547	-0.0173876	1.84143
GG41155|c1_g2_i1	PREDICTED: uncharacterized protein LOC102592366	-1.96367	0.0822613	0.208121	0.0650394	1.60825
GG34861|c0_g1_i1	endo- -beta-xylanase a-like	-1.15743	-0.36449	0.0635653	0.287008	1.17134
GG66268|c2_g2_i1	PREDICTED: uncharacterized protein LOC101256493	-2.07632	0.189717	-0.324856	0.479496	1.73196
GG85342|c0_g1_i1	probable xyloglucan endotransglucosylase hydrolase protein 23-like	-1.60614	-0.132527	-0.298422	0.303618	1.73347
GG61762|c1_g1_i1	PREDICTED: uncharacterized protein LOC102600172	-1.15858	0.189624	-0.538603	0.0596798	1.44788
GG41815|c2_g1_i1	myo-inositol-1-phosphate synthase 2	-1.59223	0.284311	-0.209828	0.294613	1.22313
GG64123|c2_g1_i1	PREDICTED: uncharacterized protein LOC102603587	-1.37955	-0.377416	-0.0937627	0.422006	1.42872
GG88723|c0_g1_i1	Os08g0125300	-1.1636	-0.124246	-0.00507032	0.177351	1.11557
GG71144|c0_g1_i1	myb-related protein 305-like	-1.39973	-0.144366	-0.261767	0.0640477	1.74182
GG44173|c1_g1_i1	probable wrky transcription factor 40-like	-1.43668	-0.0997301	-0.420217	0.351046	1.60558
GG16831|c0_g1_i1	allene oxide chloroplastic-like	-1.68423	0.485274	-0.386205	0.201283	1.38387
GG75066|c0_g2_i1	map kinase kinase kinase mkh1-like isoform 2	-1.13267	0.232516	-0.522708	-0.0717072	1.49456
GG67490|c3_g1_i2	0	-1.72121	-0.154361	-0.0853257	0.373853	1.58705
GG32911|c0_g1_i1	ethylene-responsive transcription factor erf109-like	-1.13454	0.180212	-0.524488	0.0399341	1.43888
GG42824|c1_g1_i4	PREDICTED: uncharacterized protein LOC101251606 isoform 2	-1.09287	-0.225107	-0.235799	0.212299	1.34148
GG85010|c2_g1_i1	wd repeat-containing protein rup2-like	-1.33626	0.34088	-0.606095	-0.0395061	1.64098
GG10616|c0_g1_i3	pentatricopeptide repeat-containing protein	-1.38096	-0.0322442	-0.366452	0.200468	1.57918
GG2152|c0_g1_i6	tetraketide alpha-pyrone reductase 1-like	-1.11237	-0.266036	0.0658725	-2.42586e-05	1.31255
GG52580|c3_g2_i1	(1-4)-beta-mannan endohydrolase family protein	-1.15415	0.127485	-0.30004	-0.270349	1.59705
GG81898|c3_g2_i1	leucoanthocyanidin dioxygenase-like	-1.16304	-0.189179	-0.0302579	0.256064	1.12642
GG83797|c0_g1_i1	conserved hypothetical protein	-1.24918	0.147523	-0.501582	0.142034	1.46121
GG69252|c1_g2_i1	aquaporin pip2-7-like	-1.33758	-0.190612	-0.286237	0.120209	1.69422
GG60927|c2_g1_i1	mediator of rna polymerase ii transcription subunit	-1.47348	0.444775	-0.243378	0.0101358	1.26194
GG18725|c0_g1_i2	PREDICTED: uncharacterized protein LOC101246954	-1.53172	0.555927	-0.262918	-0.0660447	1.30475
GG35949|c3_g1_i1	reticulon-like protein b22-like	-1.13393	0.427763	-0.591919	0.257288	1.0408
Cluster 10		0 h	2 h	6 h	12 h	24 h
GG77171|c0_g1_i1	hypothetical protein POPTR_0001s45400g	-2.01729	0.536248	0.142444	-0.0698026	1.4084
GG1035|c0_g1_i2	non-symbiotic hemoglobin 2	-1.97848	0.737657	-0.0715014	-0.0192445	1.33157
GG34600|c0_g1_i1	receptor like protein 3	-1.60231	0.192189	0.411658	-0.472433	1.47089
GG29175|c0_g1_i1	peptidyl-prolyl cis-trans isomerase chloroplastic-like	-1.96393	0.198959	0.507989	-0.0692096	1.32619
GG24963|c2_g1_i1	-oxoglutarate 3-dioxygenase-like	-1.88108	0.225647	0.0495205	0.303607	1.30231
GG69252|c0_g1_i1	0	-1.92863	-0.0373757	0.372444	-0.152296	1.74586
GG33351|c0_g1_i1	0	-1.65491	0.104291	0.451828	-0.518314	1.6171
GG30861|c1_g1_i3	oxidative stress isoform 1	-2.3107	0.649639	0.0271647	-0.107188	1.74108
GG80278|c5_g3_i2	probable wrky transcription factor 70-like	-1.74467	0.114729	0.369757	0.0115376	1.24864
GG64075|c3_g1_i1	ring fyve phd zinc finger-containing	-2.17115	0.95038	0.20197	-0.331993	1.3508
GG65487|c0_g1_i1	PREDICTED: uncharacterized protein LOC102580837	-2.18944	0.469187	0.55989	-0.481646	1.64201
GG52109|c0_g1_i1	udp-glycosyltransferase 73c3-like	-2.13608	0.504674	0.610814	-0.355112	1.3757
GG86073|c0_g1_i1	Uncharacterized protein isoform 1	-1.96955	-0.0737176	0.674605	-0.353847	1.72251
GG79823|c2_g1_i1	metacaspase-3-like isoform x2	-2.01104	0.289963	0.306844	0.141793	1.27244
GG60463|c2_g2_i2	pyruvate dehydrogenase e1 component subunit alpha- chloroplastic-like	-1.82335	0.243915	0.412297	-0.437022	1.60416
GG24952|c0_g1_i1	PREDICTED: uncharacterized protein LOC101248852	-2.26075	0.666326	0.159838	-0.00157452	1.43616
GG60814|c0_g3_i1	short-chain type dehydrogenase reductase-like	-1.63136	0.271343	0.445895	-0.196064	1.11018
GG47834|c0_g1_i1	ring-h2 finger protein atl72-like	-1.81613	0.23063	0.109671	-0.0866232	1.56245
GG17008|c2_g1_i1	alg-2 interacting protein x-like	-1.86369	0.0729032	0.180007	0.245339	1.36544
GG24960|c1_g1_i1	-oxoglutarate 3-dioxygenase-like	-1.75974	0.106505	0.368418	0.0574945	1.22733
GG18725|c0_g1_i1	PREDICTED: uncharacterized protein LOC102591579	-2.08869	0.542529	0.229411	-0.279337	1.59609
GG86832|c0_g2_i1	2-alkenal reductase (nadp(+)-dependent)-like	-1.658	0.181809	0.25614	-0.152642	1.37269
GG52812|c1_g1_i1	0	-1.95555	0.855547	0.0105399	-0.393341	1.48281
GG53898|c1_g1_i2	probable wrky transcription factor 40-like	-2.14537	0.519534	0.141589	0.0741635	1.41009
GG69453|c0_g1_i2	PREDICTED: uncharacterized protein LOC102591718	-1.96042	0.365177	0.141318	0.20188	1.25205
GG45392|c0_g1_i2	nac domain-containing protein 2-like	-1.68892	0.234737	0.427402	-0.0471875	1.07397
GG83363|c2_g1_i1	probable protein phosphatase 2c 25-like	-1.81918	0.341472	-0.0985861	0.0136308	1.56266
GG89351|c1_g1_i3	premnaspirodiene oxygenase-like	-2.12024	0.783565	0.166636	-0.0402695	1.21031
GG73412|c0_g1_i1	lob domain-containing protein 37-like	-1.76127	0.271935	0.127465	-0.074677	1.43655
GG63874|c0_g1_i3	nac domain-containing protein 2-like	-1.80403	0.218852	0.490484	-0.1723	1.26699
GG49840|c3_g1_i5	PREDICTED: uncharacterized protein R102.4 isoform X3	-2.12046	0.0496434	0.74891	-0.275556	1.59747
GG28912|c1_g1_i1	ubiquitin ligase scf complex subunit cullin	-1.92163	0.740067	0.136995	-0.288271	1.33284
Cluster G		0 h	2 h	6 h	12 h	24 h
GG74063|c2_g4_i1	tom1-like protein 2-like	-1.77998	0.813237	0.1913	-0.696338	1.47178
GG65194|c1_g1_i1	0	-1.27379	0.556462	0.141966	-0.593919	1.16928
GG5596|c2_g1_i4	uncharacterized loc102593794	-1.51377	0.953836	0.130451	-0.292778	0.722256
GG63399|c0_g1_i1	f-box protein at1g61340-like	-1.66311	0.882406	0.360317	-0.552728	0.973115
GG67562|c0_g2_i4	probable protein phosphatase 2c 5-like	-1.07384	0.514336	0.0689998	-0.701355	1.19186
GG89423|c3_g2_i5	formate dehydrogenase	-1.52078	0.880763	0.0189555	-0.399148	1.02021
GG59061|c4_g1_i10	expansin-like protein precursor	-1.53432	0.874181	-0.172751	-0.283561	1.11645
GG47508|c10_g2_i16	0	-1.77745	1.09636	0.0300616	-0.279211	0.930242
GG62208|c0_g1_i1	chaperone protein dnaj chloroplastic-like	-1.9166	1.32198	-0.0392807	-0.756503	1.3904
GG78609|c0_g1_i1	ap2 domain cbf protein	-1.57031	0.808748	0.354184	-0.864454	1.27183
GG67049|c0_g1_i2	probable -trehalose-phosphate synthase	-1.32923	1.1198	-0.222245	-0.854467	1.28615
GG64075|c3_g1_i3	ring fyve phd zinc finger-containing	-1.67553	0.668688	0.0963102	-0.5433	1.45383
GG48201|c0_g1_i1	PREDICTED: uncharacterized protein LOC102583688	-1.72706	1.08532	0.0314645	-0.557428	1.1677
GG5280|c0_g1_i1	f-box protein pp2-b15-like	-1.80648	0.894629	0.0968958	-0.239558	1.05451
GG88092|c3_g2_i1	chaperone protein dnaj chloroplastic-like	-1.22394	0.689341	0.301834	-0.757845	0.990607
GG12542|c0_g1_i2	transcription factor bhlh130-like	-1.61284	0.820679	0.375975	-0.674055	1.09024
GG73468|c0_g1_i1	ethylene response factor 4	-1.52291	1.04596	-0.112165	-0.951734	1.54085
GG24845|c1_g1_i1	major facilitator superfamily protein isoform 1	-1.77495	0.77238	0.0878694	-0.493693	1.4084
GG84540|c0_g1_i1	udp-glycosyltransferase 74b1-like	-1.34664	0.943084	0.0423839	-0.428031	0.789205
GG29658|c0_g1_i1	tgacg-sequence-specific dna-binding protein tga- -like	-1.41534	1.15818	-0.0873726	-0.485394	0.829929
GG36444|c2_g1_i6	dihydrosphingosine 1-phosphate phosphatase lcb3-like	-1.33014	1.13383	-0.0728845	-0.42934	0.698536
GG47893|c1_g1_i2	PREDICTED: uncharacterized protein LOC102581215	-1.72503	0.970471	-0.0049337	-0.279152	1.03864
GG41173|c0_g1_i1	probable protein phosphatase 2c 5-like	-1.95716	1.20973	0.0195937	-0.609036	1.33687
GG24119|c2_g1_i4	PREDICTED: uncharacterized protein LOC101254582	-1.48939	0.898525	0.00494337	-0.8504	1.43632
Cluster H		0 h	2 h	6 h	12 h	24 h
GG59628|c3_g1_i3	cytokinin riboside 5 -monophosphate phosphoribohydrolase log3-like isoform 1	-3.34172	1.14087	0.556298	-0.0595736	1.70412
GG35121|c2_g1_i2	rab gtpase b1c isoform 2	-2.79673	1.21414	-0.39701	0.320635	1.65896
GG3246|c5_g4_i3	0	-2.46782	1.00324	0.322478	0.15111	0.990984
GG53898|c2_g1_i3	probable wrky transcription factor 40-like	-2.92423	1.29224	0.564469	0.0201544	1.04737
GG64075|c1_g1_i1	PREDICTED: uncharacterized protein LOC101244523	-2.31276	0.887122	-0.403381	-0.0449228	1.87394
GG20832|c0_g1_i1	aquaporin tip2-1-like	-2.90706	0.722578	0.254803	0.279061	1.65062
GG85445|c8_g2_i5	tom1-like protein 2-like	-2.49444	0.83152	0.419548	-0.0865453	1.32992
GG47508|c9_g1_i2	PREDICTED: uncharacterized protein LOC102588674	-2.34297	1.10444	0.30983	-0.0188	0.947504
GG71112|c0_g1_i1	PREDICTED: uncharacterized protein LOC102603513, partial	-2.80875	1.15927	0.673678	-0.388321	1.36413
GG24791|c1_g1_i1	PREDICTED: uncharacterized protein LOC102594885	-2.39831	0.861298	-0.255546	-0.311163	2.10372
GG4593|c1_g1_i2	neurofilament medium polypeptide-like isoform x1	-2.64445	1.00784	0.316488	0.0389196	1.28121
GG61368|c0_g1_i1	floral homeotic protein apetala 1-2-like	-2.46254	1.17869	0.403725	0.0766294	0.803492
GG44464|c0_g1_i1	sugar beet hs1 pro-1 2	-2.56021	1.2883	-0.45384	-0.358112	2.08386
GG4025|c0_g1_i2	bel1-like homeodomain protein 2-like	-2.35327	1.06654	0.44892	-0.00362516	0.841444
GG20832|c1_g1_i2	aquaporin tip2-1-like	-2.71973	0.677943	-0.13214	0.394473	1.77946
GG81558|c1_g2_i4	probable -trehalose-phosphate synthase	-3.29813	1.36105	0.1789	0.19321	1.56497
Cluster I		0 h	2 h	6 h	12 h	24 h
GG18879|c0_g1_i1	stem-specific protein tsjt1-like	-1.0451	-0.156019	0.771292	-0.340231	0.770062
GG82760|c0_g1_i2	inactive protein kinase selmodraft_444075-like isoform x3	-0.988867	-0.297333	0.866724	-0.146492	0.565967
GG78069|c0_g1_i1	unknown protein	-1.22332	0.0603511	1.01402	-0.371524	0.520476
GG1045|c0_g1_i3	probable glutathione s-transferase-like	-0.854532	-0.363211	0.683995	-0.316005	0.849753
GG156|c0_g1_i1	PREDICTED: uncharacterized protein LOC101253911	-1.17653	-0.155762	0.743381	-0.3118	0.900712
GG13650|c1_g1_i2	PREDICTED: uncharacterized protein LOC102631212 isoform X2	-0.87079	0.116167	0.675178	-0.384333	0.463778
GG75312|c0_g1_i3	rhomboid-like protein 14 isoform 1	-1.04816	0.139604	0.669486	-0.485494	0.724567
GG27716|c1_g1_i1	PREDICTED: uncharacterized protein LOC102605020	-1.13268	0.15597	0.683711	-0.151562	0.444564
GG32857|c3_g1_i4	probable trans-2-enoyl- mitochondrial-like	-1.01184	0.0509723	0.640302	-0.208613	0.529179
GG31639|c0_g1_i2	nuclear pore complex protein nup98-nup96-like	-0.86158	-0.0875837	0.808354	-0.384421	0.525231
GG76022|c0_g1_i1	PREDICTED: kirola-like	-1.38147	0.395072	1.38735	-0.65804	0.25709
GG22225|c1_g1_i1	pentatricopeptide repeat superfamily isoform 1	-1.296	0.339057	1.35843	-0.695731	0.294242
GG46812|c2_g1_i6	snap25 homologous protein snap33-like	-1.55555	0.0631598	1.56082	-0.624244	0.555817
GG82777|c4_g2_i4	glucuronosyltransferase pgsip6-like	-1.0305	0.0621823	0.733869	-0.459607	0.694058
GG24287|c0_g1_i1	early nodulin-like protein 1-like	-1.04472	0.112973	0.802878	-0.567559	0.696426
GG82306|c1_g2_i1	auxin signaling f-box 2	-1.105	-0.0182147	0.833099	-0.301771	0.591886
GG34169|c1_g2_i2	proline synthase co-transcribed bacterial homolog	-1.06678	-0.0290442	0.86036	-0.512926	0.748388
GG28628|c3_g1_i2	u-box domain-containing protein 34-like	-1.06675	-0.206901	1.08081	-0.288862	0.481701
GG35683|c1_g1_i1	hypothetical protein PRUPE_ppa004485mg	-1.7206	0.442838	1.16864	-0.487768	0.596897
GG69030|c0_g1_i5	beta-carotene hydroxylase chloroplastic-like	-1.29857	-0.0164262	0.635758	-0.196919	0.876157
GG80450|c1_g1_i3	dentin sialophospho isoform x1	-1.05309	-0.404161	0.892521	0.022788	0.541939
GG78115|c7_g1_i2	chromodomain-helicase-dna-binding protein 1-like isoform x3	-1.10453	-0.152195	0.655053	-0.231897	0.833569
GG64203|c0_g1_i1	Uncharacterized protein TCM_033960	-1.49272	0.2328	1.34118	-0.754604	0.673349
GG40572|c4_g1_i4	branched-chain-amino-acid aminotransferase chloroplastic-like	-1.3444	0.0324487	0.800954	-0.322207	0.833202
GG68106|c0_g1_i1	0	-1.5667	0.322997	1.29958	-0.417024	0.36115
GG42726|c5_g1_i2	mitogen-activated protein kinase kinase kinase 1-like	-1.1419	0.11148	0.69402	-0.146962	0.483366
GG33281|c3_g2_i1	ring fyve phd zinc finger superfamily protein	-1.24921	0.234752	0.586015	-0.32519	0.753634
GG80076|c2_g1_i4	multiple inositol polyphosphate phosphatase 1-like isoform x2	-1.06028	-0.00577768	1.01354	-0.44204	0.494555
GG33156|c1_g1_i3	lysosomal alpha-mannosidase-like	-0.841054	-0.428544	0.828879	-0.240785	0.681504
GG64273|c0_g1_i3	PREDICTED: uncharacterized protein HI_0077-like	-1.10293	-0.40072	0.997371	-0.107993	0.614276
GG70984|c0_g1_i1	0	-1.40337	-0.0528749	1.1522	-0.665253	0.969301
GG73849|c1_g1_i3	ref srpp-like protein at3g05500- partial	-0.955021	-0.221233	0.732488	-0.0527543	0.49652
GG72788|c0_g1_i1	nuclear factor subunit b13	-0.969699	-0.518686	0.983007	-0.159051	0.664429
GG18055|c0_g1_i1	conserved hypothetical protein	-1.16317	-0.0368582	0.760169	-0.00483326	0.444693
GG25915|c2_g1_i3	PREDICTED: uncharacterized protein LOC102604303	-0.862894	-0.399271	0.758162	-0.183019	0.687022
GG2327|c0_g1_i2	dna-directed rna polymerase i subunit rpa49	-0.927578	-0.446172	0.8768	-0.252502	0.749452
GG70882|c0_g1_i1	type 1 phosphatases regulator ypi1-like	-1.14566	0.177994	0.541844	-0.335016	0.760842
GG41946|c1_g1_i1	chaperone protein dnaj chloroplastic-like	-1.1719	-0.0455896	0.989018	-0.163271	0.391744
GG36297|c1_g1_i2	abc transporter c family member 10-like	-0.801404	-0.46798	0.95006	-0.406341	0.725666
GG24917|c4_g1_i7	haloacid dehalogenase-like hydrolase domain-containing protein 3-like	-0.855135	0.0339495	0.747512	-0.368678	0.44235
GG43484|c0_g1_i5	bidirectional sugar transporter sweet11-like	-1.2339	-0.151047	1.30045	-0.73227	0.816765
GG23029|c0_g1_i1	sant myb domain protein	-1.077	-0.00878018	0.631441	-0.53833	0.992668
GG11990|c2_g2_i3	probable protein phosphatase 2c 10-like isoform 2	-1.01496	-0.203565	0.732759	-0.348238	0.834008
Cluster 11		0 h	2 h	6 h	12 h	24 h
GG19333|c0_g1_i3	probable -trehalose-phosphate synthase	-2.03517	0.286474	1.20484	0.216402	0.327445
GG61596|c2_g1_i1	late blight resistance protein homolog r1b-16-like	-1.88933	1.00968	0.791406	0.120888	-0.0326388
GG45069|c0_g1_i2	calcium-transporting atpase plasma membrane-type-like	-1.91746	1.24049	0.799766	-0.0403422	-0.0824513
GG69355|c0_g1_i1	hypothetical protein PHAVU_002G263200g	-1.88645	1.05785	1.05146	-0.336042	0.113189
GG45069|c0_g1_i3	calcium-transporting atpase plasma membrane-type-like	-2.14854	1.19455	0.872112	0.116448	-0.0345684
GG83640|c3_g1_i2	0	-2.75769	1.28082	1.15446	-0.315978	0.638386
GG1671|c0_g1_i3	nam-like protein	-2.08626	0.373647	0.999218	0.418555	0.294837
GG38789|c0_g1_i2	0	-2.27699	1.27968	0.799841	-0.0233506	0.220815
GG64842|c0_g1_i1	salutaridinol 7-o-acetyltransferase-like	-1.89066	0.520218	0.88806	0.360713	0.121664
GG12174|c0_g1_i1	calcium-binding allergen ole e 8-like	-2.20591	1.39286	0.567744	0.215643	0.0296558
GG59058|c1_g1_i1	phosphoprotein ecpp44-like	-2.30577	1.10974	0.984913	0.131758	0.0793626
GG2112|c0_g1_i1	PREDICTED: uncharacterized protein LOC101266612 isoform 1	-1.84169	1.02839	0.64816	0.176512	-0.0113711
GG20280|c2_g1_i5	PREDICTED: uncharacterized protein LOC100796131	-2.43864	1.0482	1.06712	0.131092	0.192229
GG20803|c3_g1_i1	probable tyrosine-protein phosphatase at1g05000-like	-1.95627	0.410488	0.991895	0.223421	0.330469
GG86490|c0_g1_i5	transcription factor bee 3-like	-1.9185	1.29263	1.00821	-0.0936615	-0.288677
GG80886|c1_g1_i2	nadh-plastoquinone oxidoreductase subunit 2	-1.82083	0.793411	0.781582	0.192456	0.0533791
GG16804|c0_g1_i3	ethylene-responsive transcription factor abr1-like	-2.83644	1.29718	0.885334	0.444216	0.209711
GG25904|c2_g1_i2	protein upstream of flc-like	-2.08271	1.23576	0.766281	0.0765779	0.00409887
GG53507|c2_g1_i3	cleavage stimulation factor subunit 2 tau variant-like	-2.42544	1.03013	1.0724	-0.321929	0.644842
GG85761|c4_g1_i8	nitronate monooxygenase-like	-2.69077	0.786751	1.30392	-0.243852	0.843948
GG52980|c0_g1_i4	nac transcription factor onac010-like	-2.0453	1.1554	0.979031	0.149056	-0.238192
GG28996|c0_g1_i2	integral membrane single c2 domain protein	-2.13494	1.09815	0.891523	0.139323	0.00593852
GG33281|c2_g1_i1	peroxisome biogenesis factor	-2.14238	1.42418	0.695135	-0.263863	0.286922
GG22342|c16_g1_i2	diacylglycerol kinase 5-like isoform x2	-1.85182	0.534431	0.803351	0.223275	0.290761
GG80930|c2_g1_i1	0	-1.99343	0.931666	0.417618	0.371195	0.272952
GG53782|c0_g1_i1	elongation of fatty acids protein ddb_g0272012-like	-2.00038	1.07494	0.712574	0.109208	0.10366
GG40572|c4_g1_i3	branched-chain-amino-acid aminotransferase chloroplastic-like	-2.11726	0.677567	1.18654	-0.123978	0.37713
GG51788|c1_g3_i3	ethylene-responsive transcription factor abr1-like isoform 2	-2.16245	1.2449	0.596882	0.26189	0.058778
GG41551|c0_g1_i5	PREDICTED: uncharacterized protein LOC102596382	-1.8582	0.869955	0.679055	0.0800741	0.229116
GG7927|c1_g1_i3	myb-related protein 306-like	-2.12368	0.739197	1.15321	0.0127201	0.218555
GG86832|c0_g3_i2	2-alkenal reductase (nadp(+)-dependent)-like	-2.03792	1.11165	0.527919	0.353333	0.0450248
GG89423|c3_g2_i2	formate mitochondrial precursor	-2.21265	1.22671	0.740934	-0.0520291	0.297041
GG5298|c0_g1_i2	ref srpp-like protein at3g05500-like	-2.35063	1.31319	0.776975	-0.151157	0.411619
GG43051|c3_g1_i7	adenine nucleotide alpha hydrolases-like superfamily protein isoform 1	-2.01975	0.818154	0.566685	0.365066	0.269847
GG64733|c1_g1_i11	bidirectional sugar transporter sweet10-like	-1.98358	0.692839	0.990417	0.113928	0.186394
GG32771|c0_g1_i2	f-box protein skip27-like isoform x3	-2.85307	1.17258	0.848151	0.399108	0.433224
GG9706|c0_g1_i1	auxin-induced protein x10a-like	-2.21368	0.595997	1.54274	0.0559656	0.0189793
GG83566|c0_g1_i4	transcription factor bhlh137-like	-2.16643	1.22426	0.689697	0.340152	-0.0876791
GG4545|c0_g1_i1	PREDICTED: uncharacterized protein LOC101263673	-2.73572	1.36144	0.69397	0.234237	0.446078
GG80240|c1_g1_i1	hypothetical protein POPTR_0003s18670g	-1.83357	0.638069	0.801918	0.165299	0.22828
GG84703|c2_g3_i3	probable xyloglucan endotransglucosylase hydrolase protein 23-like	-2.07521	1.32778	0.989422	-0.0365857	-0.2054
GG33309|c1_g1_i5	ethylene-responsive transcription factor abr1-like isoform 1	-2.11957	1.07024	1.07153	-0.137265	0.115067
GG84703|c2_g3_i2	probable xyloglucan endotransglucosylase hydrolase protein 23-like	-2.20206	1.19598	0.819739	0.0837633	0.102573
GG1055|c1_g1_i1	PREDICTED: uncharacterized protein LOC100257942	-1.91891	0.48198	0.786215	0.256321	0.39439
GG16642|c1_g1_i2	probable methyltransferase pmt21-like	-1.89297	0.700634	0.965471	0.14846	0.0784034
GG56386|c0_g1_i1	epidermis-specific secreted glycoprotein ep1-like	-2.31977	0.714988	1.32307	0.0959314	0.185777
GG74508|c0_g1_i1	cellulose synthase-like protein e1-like	-2.18566	0.374567	1.03498	0.367701	0.408411
Cluster J		0 h	2 h	6 h	12 h	24 h
GG52460|c4_g1_i1	PREDICTED: uncharacterized protein LOC101249158	-1.99331	-0.0955675	1.15564	0.0433815	0.889863
GG43998|c0_g1_i5	0	-1.92972	0.101055	1.32791	-0.579158	1.07992
GG66563|c0_g1_i2	0	-1.81666	0.0107208	0.888104	-0.0661952	0.984035
GG10974|c3_g2_i2	btb poz domain-containing protein at5g41330-like	-2.50755	-0.033764	0.88806	0.622391	1.03086
GG46713|c0_g1_i5	0	-1.68199	0.142188	1.12045	-0.320342	0.739695
GG85006|c4_g2_i5	probable aminotransferase tat2-like	-2.44131	0.496676	1.24285	0.0275566	0.674226
GG60763|c0_g1_i1	0	-2.21767	0.0552441	0.825845	0.0683191	1.26827
GG83996|c2_g2_i1	0	-2.18354	0.0186906	0.9082	0.189495	1.06716
GG33527|c4_g1_i3	cytokinin oxidase dehydrogenase precursor	-2.43032	0.189563	0.548975	0.630247	1.06153
GG84703|c0_g1_i1	0	-2.17365	0.646449	1.16322	-0.335565	0.699548
GG19210|c3_g1_i1	1-phosphatidylinositol-3-phosphate 5-kinase fab1a-like	-2.072	0.0370896	1.69383	-0.473578	0.814665
GG68477|c0_g1_i1	retrotransposon tto1	-2.37828	0.41089	0.701505	0.101997	1.16389
GG6641|c0_g1_i1	hypothetical protein POPTR_0015s05000g	-2.2053	0.518251	0.450933	-0.0630745	1.29919
GG63874|c0_g2_i1	hypothetical protein CHLREDRAFT_112842, partial	-2.25068	0.376959	0.515876	-0.0521081	1.40996
GG4625|c0_g1_i1	0	-2.66502	0.343686	0.692006	0.17868	1.45064
GG8107|c0_g1_i1	PREDICTED: uncharacterized protein LOC101252469	-1.95017	-0.117143	0.926371	-0.0479585	1.1889
GG42195|c1_g1_i1	thioredoxin chloroplastic-like	-2.23814	0.409172	0.900672	0.248057	0.680243
GG85936|c1_g1_i8	ss-galactosidase precursor	-2.66104	0.0228162	0.916089	0.243566	1.47857
GG7191|c1_g1_i2	predicted protein	-2.26515	0.45906	1.28661	-0.358263	0.87775
GG86403|c0_g1_i1	0	-2.32657	0.103711	0.815349	0.0363161	1.3712
GG66482|c4_g3_i5	PREDICTED: uncharacterized protein LOC102603374 isoform X2	-1.77418	0.344726	0.860666	-0.211353	0.780137
GG85761|c4_g1_i5	nitronate monooxygenase-like	-2.79356	0.439258	1.1795	-0.0825014	1.25729
Cluster K		0 h	2 h	6 h	12 h	24 h
GG70524|c0_g1_i2	hypothetical protein POPTR_0001s34915g	-1.87315	1.31993	0.700419	0.206393	-0.353595
GG84832|c1_g1_i8	calcineurin b-like protein 4-like	-2.55675	2.13729	0.537704	0.153526	-0.271772
GG51500|c0_g1_i1	bidirectional sugar transporter sweet11-like	-1.77207	1.42818	0.414116	0.349832	-0.42006
GG32684|c0_g1_i1	hypothetical protein POPTR_0016s05270g	-1.97693	2.26615	0.317412	-0.000146126	-0.606484
GG24014|c1_g1_i1	lactoylglutathione lyase glyoxalase i family protein	-2.02866	1.97422	0.325884	0.225032	-0.496474
GG37519|c0_g1_i1	0	-1.80507	1.37396	0.484469	0.780854	-0.834216
GG53918|c0_g1_i1	0	-1.72888	1.42735	0.760918	0.354162	-0.813552
GG47801|c3_g1_i3	udp-glycosyltransferase 74b1-like	-1.87473	1.36799	0.348451	0.356237	-0.197947
GG74052|c0_g1_i1	cbl-interacting serine threonine-protein kinase 14-like	-1.91104	1.40053	0.952765	0.485064	-0.927318
GG62697|c0_g1_i1	hypothetical protein PhapfoPp088	-1.84864	1.30759	0.783394	0.457037	-0.699382
GG5007|c1_g1_i1	0	-2.32982	1.57633	0.635184	0.239405	-0.1211
GG75512|c1_g1_i5	cinnamoyl- reductase 1-like	-1.75342	1.21684	0.4152	0.678669	-0.557286
GG24014|c2_g1_i2	PREDICTED: uncharacterized protein LOC102593019	-2.29409	2.33077	0.495203	0.0726306	-0.60452
GG12369|c0_g1_i2	ethylene-responsive transcription factor 2-like	-2.09902	1.95104	0.572508	0.124922	-0.549442
GG28074|c0_g1_i1	mediator of rna polymerase ii transcription subunit	-2.27547	1.57191	0.452258	0.876645	-0.625347
GG37522|c1_g1_i2	beta-amylase chloroplastic-like	-1.8724	1.52486	0.309858	0.0294969	0.00818594
GG22364|c1_g1_i3	isoform 1	-2.10557	1.54181	0.39354	0.336812	-0.166598
GG2864|c3_g1_i1	PREDICTED: uncharacterized protein LOC101259935	-2.12683	1.69447	0.507491	-0.0232791	-0.0518533
GG71100|c0_g1_i1	hypothetical protein MTR_5g093050	-1.72608	1.30607	0.65947	0.542561	-0.782021
GG70412|c3_g1_i1	PREDICTED: uncharacterized protein LOC102578662 isoform X4	-2.04146	1.55881	0.332108	-0.0147614	0.165302
GG85755|c0_g1_i1	peroxidase n1-like	-2.26365	1.84116	0.468622	0.715147	-0.761281
GG41823|c0_g1_i1	rho gtpase-activating protein gacm-like	-2.28558	1.67838	0.548589	0.394579	-0.335961
Cluster L		0 h	2 h	6 h	12 h	24 h
GG86832|c0_g3_i6	2-alkenal reductase (nadp(+)-dependent)-like	-2.57161	1.70618	1.30259	0.135564	-0.572726
GG83566|c0_g1_i5	transcription factor bhlh137-like	-3.07917	1.17942	0.92038	1.01437	-0.0349932
GG51788|c1_g1_i1	ethylene-responsive transcription factor abr1-like isoform x1	-2.29316	1.30542	0.925948	0.279767	-0.217978
GG86490|c0_g1_i2	transcription factor bee 3-like	-2.90722	1.47993	1.32473	0.249198	-0.14664
GG50815|c0_g1_i1	0	-3.06507	1.43849	0.934377	0.654379	0.0378265
GG83566|c0_g1_i8	basic helix-loop-helix dna-binding superfamily isoform 1	-3.45139	1.60325	1.16416	0.831847	-0.147869
GG71776|c1_g1_i6	0	-2.79146	1.47144	1.31247	0.350722	-0.343178
GG78519|c0_g1_i1	0	-2.41274	1.33782	0.791574	0.705266	-0.421925
GG16804|c1_g1_i1	ethylene-responsive transcription factor abr1-like isoform x1	-2.49786	1.31284	1.03535	0.361004	-0.211331
GG84832|c1_g1_i15	hypothetical protein SELMODRAFT_138788	-2.12707	1.68883	0.86563	0.268629	-0.696026
GG37733|c0_g1_i1	Mitochondrial protein, putative	-3.11087	1.88805	0.475054	1.24935	-0.501587
GG60479|c0_g1_i1	low quality protein: dehydrin cor47-like	-2.89613	1.88534	1.23719	0.516827	-0.743233
GG86163|c6_g1_i2	ycf1 gene product	-2.47844	1.79853	0.998431	0.437331	-0.755851
GG29402|c0_g1_i1	21 kda	-2.1229	1.85421	0.926252	0.0985432	-0.756098
GG56727|c1_g2_i1	0	-2.37236	1.84637	0.726344	0.273266	-0.473619
Cluster 12		0 h	2 h	6 h	12 h	24 h
GG83538|c1_g1_i1	membrane-anchored ubiquitin-fold protein 3-like isoform x2	-0.547564	-0.0235002	0.485947	0.433558	-0.348441
GG46569|c1_g1_i3	g-type lectin s-receptor-like serine threonine-protein kinase at4g27290-like	-0.854449	-0.0512216	0.383115	0.399541	0.123014
GG68778|c0_g1_i6	mlo-like protein 3-like	-0.354473	0.354473	0.128892	0.424577	0.155477
GG59942|c2_g2_i4	probable apyrase 6-like	-0.74815	0.17709	-0.196265	0.366217	0.401109
GG89368|c5_g1_i1	upf0481 protein at3g47200	-0.318665	-0.127102	0.316393	0.0442258	0.0851482
GG59495|c11_g2_i3	mediator of rna polymerase ii transcription subunit 13-like isoform x1	-0.831958	-0.0886589	0.146237	0.427465	0.346916
GG16639|c0_g1_i4	probable iron ascorbate oxidoreductase ddb_g0283291	-0.716638	0.00670198	0.210879	0.441699	0.0573582
GG29165|c7_g3_i3	branched-chain amino acid aminotransferase	-1.03153	0.298456	0.145433	0.222461	0.365179
GG74674|c7_g1_i4	mediator of rna polymerase ii transcription subunit 12-like isoform x2	-0.990075	0.256029	0.0844309	0.342204	0.30741
GG52888|c4_g1_i4	ap-5 complex subunit zeta-1-like	-0.879949	0.089432	0.386688	0.441402	-0.0375733
GG21929|c4_g1_i1	ethylene receptor 1-like isoform x1	-0.709269	-0.00705443	0.479765	0.572875	-0.336317
GG83607|c5_g1_i4	vacuolar protein sorting-associated	-0.348584	-0.265881	0.0310372	0.322257	0.261171
GG34052|c1_g1_i2	probable ubiquitin-conjugating enzyme e2 23-like	-0.535244	0.15629	0.109074	0.178452	0.0914287
GG44956|c1_g1_i1	transporter arsb-like	-1.11364	0.493746	-0.114365	0.339479	0.394785
GG56675|c0_g1_i1	PREDICTED: uncharacterized protein LOC102593394	-0.648857	-0.0643445	-0.184404	0.400884	0.496721
GG71588|c3_g1_i2	eukaryotic translation initiation factor 3 subunit h-like	-0.773347	0.264386	0.0232504	0.548004	-0.062293
GG2686|c1_g1_i1	vacuolar protein sorting-associated protein 4-like	-0.420414	0.00504547	-0.0519248	0.358636	0.108657
GG33438|c1_g2_i9	PREDICTED: uncharacterized protein LOC102590922	-0.532045	0.138796	0.256223	0.112273	0.0247526
GG88029|c3_g1_i1	glutathione s-transferase omega-like 2-like isoform x3	-0.621724	0.0892362	0.475101	0.230158	-0.172772
GG20951|c0_g1_i2	aldose 1-epimerase-like	-0.328556	-0.106988	-0.0263835	0.289682	0.172246
GG32762|c2_g1_i2	PREDICTED: uncharacterized protein LOC101252673	-0.828402	-0.00546836	0.323456	0.644605	-0.134191
GG28670|c0_g1_i2	PREDICTED: uncharacterized protein LOC102591830	-0.394207	-0.0471087	0.284766	0.187867	-0.0313167
GG30125|c3_g1_i1	zinc finger	-0.315987	-0.315987	0.0412837	0.502864	0.0878262
GG64506|c2_g1_i2	protein scar2-like isoform x3	-0.489595	-0.12895	0.215277	0.449256	-0.0459882
GG13197|c2_g1_i6	hypothetical protein NitaMp152	-0.540473	-0.0653876	0.20713	0.270176	0.128554
GG67354|c2_g1_i3	sucrose nonfermenting 4-like isoform x2	-0.464289	-0.144671	0.283313	0.171697	0.15395
GG60459|c4_g1_i3	hypothetical protein SORBIDRAFT_02g043340	-0.56559	-0.101968	-0.144434	0.37326	0.438732
GG961|c5_g1_i4	guanine deaminase-like	-0.518727	-0.0312404	0.0331584	0.2845	0.232308
GG83918|c4_g1_i1	dna binding	-0.49765	-0.276083	0.015335	0.544994	0.213404
GG56022|c0_g1_i1	kda class ii heat shock	-0.828035	0.167054	-0.018681	0.494453	0.18521
GG19335|c4_g1_i3	diacylglycerol kinase gamma-like	-1.05935	0.404872	0.00771401	0.371572	0.275194
GG19539|c0_g1_i1	sphinganine c -monooxygenase 1-like	-0.546496	-0.0104433	-0.0839203	0.279696	0.361164
GG80305|c0_g1_i1	probable lrr receptor-like serine threonine-protein kinase at1g53430-like isoform x2	-0.642079	0.142006	0.458226	0.13697	-0.095123
GG28195|c2_g1_i2	lysine-specific demethylase 5a-like	-0.536897	-0.301783	0.0614681	0.471733	0.305478
GG8717|c1_g1_i3	intracellular protein transport protein uso1-like isoform x4	-0.365814	-0.365814	0.0553415	0.3895	0.286787
GG38690|c4_g2_i3	exportin 1	-0.2492	0.000548662	0.130421	0.145863	-0.0276323
GG57264|c0_g1_i1	cyclic nucleotide-gated ion channel 1-like	-0.697798	-0.0419235	0.329204	0.512409	-0.10189
GG61300|c2_g2_i5	spermine synthase	-1.06504	0.20207	0.141363	0.229333	0.492277
GG68211|c2_g1_i4	gdsl esterase lipase at4g10955-like	-0.519825	0.0851948	0.493101	0.151015	-0.209485
GG56636|c2_g1_i4	low quality protein: coiled-coil domain-containing protein 84-like	-0.742015	0.17408	0.250028	0.494325	-0.176418
GG35109|c0_g1_i1	dioxygenase family protein	-0.522738	-0.215892	0.103	0.472204	0.163426
GG69000|c1_g1_i1	outer envelope protein mitochondrial-like	-0.341518	-0.398102	0.123954	0.412547	0.203119
GG82300|c1_g1_i5	PREDICTED: uncharacterized protein LOC102581662	-0.676371	0.057417	0.0797982	0.605772	-0.0666162
GG23195|c0_g1_i15	cyclin-dependent kinase f-4-like	-0.68227	0.0199439	0.27453	0.190361	0.197435
GG754|c0_g1_i6	probable adp-ribosylation factor gtpase-activating protein agd9-like	-0.361407	-0.361407	0.018214	0.464786	0.239814
GG72017|c2_g1_i3	leucine-rich repeat-containing protein isoform 2	-0.726019	0.252177	0.12598	0.544809	-0.196947
GG28048|c5_g1_i1	mitogen-activated protein kinase 15	-0.265008	-0.374703	-0.00621354	0.519824	0.1261
GG27866|c1_g1_i2	clathrin light chain 1-like	-0.346383	-0.346383	-0.0442107	0.620785	0.116192
GG42137|c3_g1_i11	protein kinase and pp2c-like domain-containing isoform x2	-0.83169	0.28667	-0.0593819	0.12808	0.476321
GG36675|c1_g1_i2	abc transporter g family member 16-like	-0.867832	0.101549	-0.103995	0.356826	0.513452
GG84590|c1_g1_i3	adp-ribosylation factor-like isoform x1	-0.693297	0.0806989	0.143435	0.349347	0.119817
GG60817|c1_g1_i2	amidase -like	-0.991734	0.35979	-0.00263683	0.488114	0.146466
GG28525|c3_g1_i1	Os05g0521800	-0.366779	0.366779	0.146206	0.388535	0.198818
GG47249|c4_g1_i2	ribosomal rna large subunit methyltransferase i-like isoform x1	-0.529052	-0.209434	0.0316626	0.320547	0.386277
GG24384|c5_g1_i3	ribonuclease chloroplastic mitochondrial-like isoform x2	-0.829712	-0.0456269	0.41943	0.322147	0.133762
GG20001|c3_g1_i1	methylglutaconyl- mitochondrial-like	-0.97538	-0.0230461	0.419134	0.33496	0.244331
GG77421|c4_g1_i6	PREDICTED: uncharacterized protein LOC101261647	-0.966571	0.198215	0.240697	0.387881	0.139777
GG38507|c2_g2_i5	glucuronosyltransferase pgsip6-like	-0.854866	0.12333	0.0869917	0.393062	0.251483
GG84696|c3_g1_i2	PREDICTED: uncharacterized protein LOC100256388	-0.27894	-0.27894	-0.0231377	0.425931	0.155087
GG37872|c4_g1_i4	zinc finger ccch domain-containing protein 5-like	-0.823626	0.106748	0.200448	0.271649	0.24478
GG58021|c2_g1_i6	f-box protein at2g32560-like	-0.723862	0.0501419	-0.132168	0.506988	0.2989
GG37506|c2_g1_i2	PREDICTED: uncharacterized protein LOC101261323	-0.70787	-0.0163363	0.152099	0.568924	0.00318383
GG16642|c1_g1_i3	probable methyltransferase pmt21-like	-0.76208	0.0802953	0.237198	0.554066	-0.109479
GG28290|c0_g1_i1	0	-0.462364	-0.0369048	0.486984	0.164309	-0.152024
GG13959|c1_g1_i1	hypothetical protein VOLCADRAFT_98915	-0.947613	0.291785	0.0795411	0.173402	0.402884
GG6979|c1_g1_i4	PREDICTED: uncharacterized protein At1g47420, mitochondrial-like	-0.765156	-0.0736214	-0.0682715	0.577968	0.329081
GG70122|c1_g1_i6	PREDICTED: uncharacterized protein LOC102585665	-0.452307	0.0474751	0.0310573	0.269284	0.10449
GG70225|c0_g2_i1	PREDICTED: uncharacterized protein LOC102595311	-0.594403	-0.035646	0.31863	0.414227	-0.102807
GG25194|c1_g1_i8	PREDICTED: uncharacterized protein LOC102586857	-0.700284	0.25205	0.17471	0.463859	-0.190335
GG74626|c1_g1_i2	PREDICTED: uncharacterized protein LOC101257780	-0.578159	0.157108	-0.0460131	0.526835	-0.0597719
GG9123|c1_g1_i3	acetolactate synthase small subunit chloroplastic-like	-0.556988	0.048032	0.223742	0.359871	-0.0746562
GG76419|c1_g1_i1	cytosolic enolase 3-like	-0.424361	-0.0369983	0.331808	0.378866	-0.249315
GG88745|c7_g1_i2	coatomer subunit alpha-1-like	-1.03119	0.103029	0.389964	0.500377	0.0378226
GG38386|c2_g1_i4	tubulin alpha-1 chain-like isoform x2	-0.24895	0.0578958	0.098149	0.166809	-0.0739042
GG35658|c1_g1_i3	tgacg-sequence-specific dna-binding protein tga-1a-like	-0.496033	-0.298194	0.0515917	0.494177	0.248458
GG14092|c0_g1_i3	nad h dehydrogenase	-0.735614	0.0584897	0.0366938	0.30703	0.333401
GG42188|c2_g1_i2	late blight resistance protein homolog r1c-3- partial	-0.561507	-0.19164	0.0309069	0.348928	0.373312
GG75239|c3_g1_i6	0	-0.60361	-0.1911	0.316302	0.472264	0.00614446
GG53270|c1_g1_i2	guanine nucleotide-binding protein alpha-1 subunit	-0.436523	0.0632594	0.225227	0.42106	-0.273024
GG16798|c2_g1_i1	methylesterase chloroplastic-like	-0.945053	0.294345	0.122585	0.143767	0.384357
GG58373|c1_g1_i1	conserved hypothetical protein	-0.872793	-0.131744	0.236083	0.43501	0.333445
GG42883|c4_g1_i2	protein efr3 homolog b-like isoform x2	-0.844872	-0.0810358	0.433707	0.373599	0.118602
GG79118|c1_g1_i8	hop-interacting protein thi129	-0.876581	0.218331	0.150574	0.400214	0.107462
GG84053|c4_g1_i8	probable linoleate 9s-lipoxygenase 5-like isoform x1	-0.679406	-0.155342	0.172593	0.49116	0.170994
GG83153|c4_g1_i2	uridine 5 -monophosphate synthase-like	-0.205404	-0.341595	-0.0630158	0.508004	0.102011
GG68317|c3_g2_i4	upf0496 protein at3g19330-like isoform 2	-0.553762	-0.206663	0.0541011	0.509051	0.197273
GG52872|c4_g2_i1	0	-0.879626	0.402517	-0.042894	0.402517	0.117486
GG40646|c0_g1_i4	acetate-- ligase chloroplastic glyoxysomal-like	-0.352455	0.147327	0.00481504	0.210214	-0.00990069
GG48344|c1_g2_i5	uncharacterized wd repeat-containing	-0.796151	0.182045	-0.170413	0.349852	0.434667
GG64883|c4_g2_i3	pentatricopeptide repeat-containing protein at1g71210-like	-0.592656	-0.0685922	-0.139533	0.415974	0.384807
GG19963|c3_g1_i7	0	-0.556995	-0.0209417	0.455932	0.205992	-0.0839871
GG78683|c1_g2_i2	PREDICTED: uncharacterized protein LOC102606274	-0.324914	-0.324914	0.0221848	0.569613	0.05803
GG74365|c1_g1_i3	PREDICTED: uncharacterized protein LOC102583357	-0.385098	-0.149984	-0.0493865	0.377888	0.206581
GG26891|c1_g1_i6	1-acyl-sn-glycerol-3-phosphate acyltransferase 2-like	-0.900141	0.166201	0.296564	0.409286	0.0280897
GG52566|c2_g1_i8	ring u-box and traf-like domains	-0.300271	0.00657433	0.100267	0.272133	-0.0787034
GG18816|c3_g1_i6	heat shock 70 kda protein 17-like	-0.268313	-0.00407671	0.0559217	0.218144	-0.00167622
GG17764|c3_g2_i2	PREDICTED: uncharacterized protein LOC101256695	-0.70782	-0.0478956	-0.254698	0.568974	0.441439
GG76936|c0_g1_i4	cytochrome p450 78a5-like	-0.429794	-0.151214	-0.0613049	0.214524	0.427789
GG56760|c12_g1_i1	morc family cw-type zinc finger protein 3-like	-0.780034	0.215631	-0.0161977	0.438437	0.142164
GG76856|c0_g1_i2	ras-related protein raba5a-like isoform x2	-0.346893	-0.346893	0.0426737	0.584412	0.0667009
GG77702|c6_g1_i1	PREDICTED: uncharacterized protein LOC101268646	-0.45598	-0.136362	0.32475	0.231976	0.0356164
GG80694|c1_g1_i2	hypothetical protein SORBIDRAFT_09g021920	-0.943351	0.310034	-0.0833811	0.208508	0.50819
GG30098|c1_g1_i3	haloacid dehalogenase-like hydrolase domain-containing protein 3-like	-0.544766	-0.157403	0.227542	0.436356	0.0382716
GG52638|c3_g1_i1	nadph:adrenodoxin mitochondrial-like isoform x6	-0.545148	0.048445	0.298836	0.40046	-0.202593
GG52721|c1_g1_i3	PREDICTED: uncharacterized protein LOC102594207	-0.718137	0.180265	-0.0212532	0.383513	0.175613
GG18747|c0_g1_i1	probably inactive leucine-rich repeat receptor-like protein kinase imk2-like	-0.407771	0.0673139	0.217967	0.355216	-0.232726
GG45013|c1_g1_i1	zinc finger ccch domain-containing protein 64-like isoform x3	-0.373016	0.0524431	0.0695292	0.271302	-0.0202577
GG69150|c6_g2_i2	predicted protein	-0.8706	0.0370602	0.183902	0.38339	0.266248
GG56150|c1_g1_i5	u-box domain-containing protein 35-like isoform x2	-0.46467	0.00415926	0.439681	0.248738	-0.227909
GG42837|c1_g1_i2	leucine-rich repeat receptor-like serine threonine-protein kinase at1g17230-like isoform x1	-0.264407	-0.292976	-0.0493073	0.486073	0.120618
GG49902|c2_g1_i1	PREDICTED: uncharacterized protein LOC102590652	-0.749518	-0.0687438	-0.141655	0.445199	0.514718
GG23291|c1_g1_i2	calcium-transporting atpase plasma membrane-type-like	-0.359734	-0.168171	0.302016	0.212671	0.0132183
GG48344|c1_g2_i2	uncharacterized wd repeat-containing	-0.733012	0.156072	-0.152866	0.374676	0.35513
GG59149|c0_g1_i11	phosphatidylinositol:ceramide inositolphosphotransferase 2-like	-0.689994	0.0228214	0.200647	0.269776	0.196751
GG63399|c0_g1_i3	f-box protein at1g61340-like	-0.734764	0.143786	-0.0125869	0.284184	0.319381
GG38884|c2_g2_i3	0	-0.448813	-0.132564	0.259805	0.443337	-0.121765
GG22640|c2_g3_i1	e3 ubiquitin-protein ligase rglg1-like	-0.51766	-0.0425755	0.287219	0.347071	-0.0740538
GG8942|c5_g3_i3	transcription initiation factor tfiid subunit 5-like	-0.337046	0.337046	0.125529	0.442003	0.10656
GG57481|c2_g1_i1	0	-0.652048	0.255612	-0.139062	0.518518	0.0169792
GG68856|c3_g1_i1	PREDICTED: uncharacterized protein C167.05-like	-0.989383	0.43285	-0.208653	0.337729	0.427457
GG15446|c0_g1_i5	0	-0.812171	-0.0483343	0.0245613	0.630905	0.205038
GG20856|c1_g1_i3	shaggy-related protein kinase -1-like isoform 2	-0.540268	0.140507	0.10405	0.270381	0.0253296
GG36130|c0_g1_i3	nadph-dependent thioredoxin reductase 3-like isoform 1	-0.512694	0.0923262	0.201002	0.175263	0.0441033
GG89148|c3_g1_i1	mitochondrial import inner membrane translocase subunit tim22-2-like	-0.879248	0.247064	0.14081	0.490916	0.0004578
GG45178|c0_g1_i1	fad-dependent urate hydroxylase-like	-0.486584	-0.0611246	0.157734	0.284879	0.105096
GG47784|c2_g1_i1	serine threonine-protein phosphatase pp1 isozyme 1-like	-0.900126	0.353258	0.0640875	0.359297	0.123484
GG47426|c0_g1_i11	calreticulin-like isoform 1	-0.655252	-0.0616591	0.540096	0.459115	-0.2823
GG43216|c4_g1_i7	outer envelope protein chloroplastic-like isoform x2	-0.371732	-0.0648869	0.290017	0.0950252	0.0515768
GG18886|c3_g2_i1	probable lrr receptor-like serine threonine-protein kinase at1g56130-like	-1.02459	0.236037	-0.204106	0.453604	0.539055
GG42364|c0_g1_i1	pentatricopeptide repeat-containing protein at1g62350-like isoform x3	-0.722519	0.0310857	0.175109	0.620605	-0.10428
GG37190|c0_g1_i3	uncharacterized mitochondrial protein g00810- partial	-0.723771	0.165314	0.0400659	0.581324	-0.0629332
GG81536|c0_g1_i3	protein aspartic protease in guard cell 1-like	-0.869349	0.117608	0.171193	0.294794	0.285753
GG55855|c3_g1_i1	PREDICTED: uncharacterized protein LOC101259754	-0.651385	0.181303	0.0103647	0.450265	0.00945246
GG4915|c0_g1_i4	protein sda1 homolog	-0.737479	-0.167016	0.240717	0.61132	0.0524588
GG64850|c0_g1_i1	probable phosphoinositide phosphatase sac9-like isoform x2	-1.1195	0.217359	-0.127453	0.43583	0.59376
GG56970|c0_g1_i1	probable mitochondrial chaperone bcs1-b-like	-0.575068	-0.232311	-0.0594054	0.424251	0.442534
GG22097|c2_g1_i3	pentatricopeptide repeat-containing protein at5g38730-like	-0.433954	-0.00849425	0.30503	0.360982	-0.223565
GG24382|c2_g1_i1	protein kinase chloroplastic-like	-0.690576	-0.110665	0.160321	0.610573	0.030347
GG76376|c2_g2_i2	protein dehydration-induced 19 homolog 4-like	-0.637301	-0.00410182	0.153653	0.575827	-0.0880774
GG68970|c2_g1_i1	PREDICTED: uncharacterized protein LOC102605937	-0.476847	0.0472166	0.383123	0.278468	-0.23196
Cluster M		0 h	2 h	6 h	12 h	24 h
GG31690|c4_g2_i1	polypyrimidine tract-binding protein	-1.62299	1.22616	0.278771	0.00548659	0.112565
GG37034|c0_g1_i1	e3 ubiquitin-protein ligase pub24-like	-1.96799	0.850748	0.763397	0.886732	-0.532884
GG25929|c0_g1_i1	0	-1.24291	1.15508	0.381656	0.576191	-0.870017
GG24207|c0_g2_i4	ethylene-responsive transcription factor rap2-12-like	-1.88239	1.00503	0.853564	0.772473	-0.748678
GG20146|c1_g1_i1	0	-1.15772	0.711185	0.854692	-0.210393	-0.197767
GG72457|c6_g1_i1	hypothetical protein SORBIDRAFT_06g030120	-1.0877	0.900434	0.643211	-0.161082	-0.294861
GG88592|c1_g1_i1	btb poz domain-containing protein at4g30940-like	-1.44336	1.27373	0.252295	0.0719645	-0.154626
GG36880|c5_g1_i3	PREDICTED: uncharacterized protein LOC101244034	-1.27269	1.042	0.219931	0.973108	-0.962352
GG21476|c5_g1_i5	probable protein phosphatase 2c 12-like	-1.43934	1.22776	0.526439	0.101497	-0.416354
GG28641|c0_g1_i1	late blight resistance protein homolog r1b-23-like	-1.71188	1.29987	0.183252	0.290221	-0.0614608
GG30565|c2_g2_i3	serine threonine-protein kinase blus1-like isoform x3	-1.49103	1.00108	0.421233	0.256999	-0.188275
GG49081|c7_g1_i2	15 kda seleno	-1.18984	0.692211	0.489128	0.104114	-0.0956088
GG33549|c0_g1_i1	two-component response regulator arr9-like	-1.47917	0.724852	0.713093	0.468786	-0.427563
GG62561|c0_g1_i1	0	-1.21636	0.844361	0.562426	0.140821	-0.331248
GG76843|c0_g1_i1	PREDICTED: uncharacterized protein LOC101250694	-1.35257	1.04608	0.6064	0.254688	-0.554594
GG32058|c0_g1_i2	cyanate hydratase-like	-1.37237	0.861085	0.633024	-0.0844439	-0.0372968
GG83345|c2_g1_i2	probable sulfate transporter -like	-1.33452	1.05793	0.503066	0.546839	-0.773314
GG59726|c1_g1_i1	PREDICTED: uncharacterized protein LOC101250381	-1.63906	0.757416	0.481422	0.411506	-0.0112823
GG28893|c0_g1_i4	u4 u6 small nuclear ribonucleoprotein prp3-like	-0.949129	0.761043	0.572926	-0.322457	-0.0623841
GG52384|c1_g1_i1	glucan endo- -beta-glucosidase 14-like	-1.41464	0.667835	0.449409	0.174054	0.123344
GG47749|c0_g1_i5	f-box protein skip27-like isoform x3	-1.38286	1.21063	0.264355	0.0379305	-0.130048
GG60304|c1_g1_i2	e3 ubiquitin ligase big brother-related-like	-1.12813	0.928109	0.497143	0.63188	-0.929005
GG47508|c8_g1_i1	low quality protein: gdsl esterase lipase at1g28590-like	-1.93463	1.31645	0.508562	0.0182865	0.0913296
GG78827|c1_g1_i1	0	-1.36822	1.20504	0.264551	0.65322	-0.754592
GG84608|c1_g1_i2	0	-1.70361	0.621484	0.798461	0.767573	-0.483904
GG76131|c0_g1_i1	axoneme-associated protein mst101 -like	-1.5099	0.957361	0.249096	0.225387	0.0780525
GG79999|c3_g1_i1	chd3-type chromatin-remodeling factor pickle-like	-1.35528	0.692605	0.725375	0.342491	-0.405188
GG59739|c0_g1_i1	0	-1.22874	0.907455	0.745425	0.151993	-0.576136
GG79786|c0_g3_i1	probable sodium-coupled neutral amino acid transporter 6-like	-1.56752	0.950796	0.476867	0.265527	-0.125672
GG84531|c0_g1_i2	gibberellin-regulated protein 14-like	-1.62391	1.30948	0.521547	0.0167783	-0.223891
GG80572|c0_g1_i1	glutaredoxin	-1.50535	1.09652	0.395456	-0.0385537	0.0519266
GG71213|c1_g1_i3	anthranilate n-benzoyltransferase protein 2-like	-1.82734	1.28106	0.336591	0.146755	0.0629373
GG47179|c6_g1_i9	PREDICTED: uncharacterized protein LOC101260273	-1.5307	0.985571	0.658338	0.192207	-0.305421
GG85936|c0_g1_i1	0	-1.06202	0.721593	0.633991	-0.187433	-0.106133
GG80305|c0_g1_i3	probable lrr receptor-like serine threonine-protein kinase at1g53430-like isoform x2	-1.0134	0.826154	0.699854	-0.125877	-0.386729
GG57678|c0_g1_i3	0	-1.12183	0.556692	0.901425	-0.0791863	-0.2571
GG67233|c1_g1_i2	PREDICTED: uncharacterized protein LOC101252384	-1.43693	1.26395	0.4416	0.541632	-0.810257
GG22397|c1_g1_i9	probable adp-ribosylation factor gtpase-activating protein agd14-like	-1.30688	0.902574	0.220537	0.911246	-0.727477
GG41159|c10_g1_i6	PREDICTED: uncharacterized protein LOC102591372	-1.04223	0.706848	0.688031	-0.18476	-0.167886
GG78712|c2_g2_i3	PREDICTED: uncharacterized protein LOC102585234 isoform X3	-1.42023	0.815273	0.580433	0.362277	-0.337751
GG33281|c4_g1_i3	udp-glycosyltransferase 74e2-like	-1.56814	1.38978	0.30479	-0.0250707	-0.10135
GG83048|c1_g1_i2	0	-1.79215	1.32135	0.232027	0.0805103	0.158257
GG83824|c6_g2_i5	f-box lrr-repeat protein at3g48880-like	-1.67901	0.673187	0.644652	0.958835	-0.597667
GG53918|c0_g1_i4	PREDICTED: uncharacterized protein LOC102599337	-1.43693	1.07113	0.631478	0.327791	-0.593468
GG56863|c1_g1_i2	PREDICTED: uncharacterized protein LOC101251618 isoform 2	-1.80108	0.615489	0.681977	0.972066	-0.468448
GG4753|c0_g1_i1	conserved hypothetical protein	-1.29711	1.25748	0.585341	0.115404	-0.66112
GG53247|c3_g4_i1	unconventional myosin-va-like	-1.56842	1.34036	0.598956	-0.13811	-0.232789
GG57228|c6_g1_i1	alkaline neutral invertase cinv1-like	-1.62301	1.42103	0.611333	-0.139555	-0.269802
GG47887|c0_g1_i1	0	-1.53092	1.2214	0.236731	-0.0931635	0.16596
GG53924|c3_g1_i1	protein nynrin-like	-1.62389	0.814996	0.80961	0.138786	-0.139503
GG60188|c1_g1_i9	probable tyrosine-protein phosphatase at1g05000-like	-1.42321	0.694439	0.412553	0.362972	-0.0467583
GG69537|c0_g1_i1	fructokinase	-1.51495	0.658084	0.477744	0.251968	0.127155
GG84284|c0_g1_i2	mitogen-activated protein kinase kinase kinase yoda-like	-1.33655	1.10813	0.703009	0.0658042	-0.540397
GG78848|c2_g1_i2	0	-1.38526	1.13815	0.461855	-0.0241152	-0.190625
GG78699|c1_g1_i1	PREDICTED: uncharacterized protein LOC101255245	-1.4313	0.946285	0.639526	0.373725	-0.528241
GG2872|c0_g2_i2	uncharacterized membrane protein ymr155w	-1.17495	0.67609	0.481771	0.114936	-0.097842
GG8560|c3_g1_i1	0	-1.59377	1.09412	0.437096	0.144126	-0.0815714
GG59809|c2_g2_i1	bidirectional sugar transporter sweet10-like	-1.79283	0.981756	0.468108	0.27401	0.0689579
GG81961|c2_g1_i2	udp-glucuronic acid decarboxylase 6-like isoform x2	-1.534	0.98633	0.351421	0.165584	0.0306654
GG13271|c0_g1_i5	transcription factor bhlh122-like	-1.12925	0.606706	0.71071	-0.00227646	-0.185891
GG55689|c0_g1_i2	probable boron transporter 2-like	-1.08824	0.922181	0.577606	-0.36665	-0.0448965
GG22231|c1_g1_i2	0	-1.39061	1.31438	0.403533	-0.17583	-0.151476
GG79131|c2_g1_i3	sugar transporter erd6-like 7-like	-1.64209	0.913706	0.469441	0.293671	-0.0347253
GG18576|c0_g1_i4	gata transcription factor 9-like isoform 1	-1.1582	0.803899	0.789222	-0.218681	-0.216245
GG56094|c0_g2_i1	glucuronosyltransferase pgsip8-like	-0.999164	0.67394	0.630776	-0.156788	-0.148764
GG63756|c1_g1_i4	cytochrome c-like	-1.45384	1.1179	0.614792	-0.121685	-0.157166
GG70926|c0_g1_i1	0	-1.27495	0.960776	0.620828	-0.194255	-0.112395
GG26246|c0_g1_i3	probable xyloglucan endotransglucosylase hydrolase protein 15-like	-1.26604	0.983537	0.731251	0.213183	-0.661934
GG978|c1_g2_i2	carbonic anhydrase	-1.27999	1.12965	0.847091	-0.0226125	-0.674141
GG39337|c0_g1_i1	heat shock cognate 70 kda protein 2-like	-1.51742	1.28033	0.453592	-0.00197771	-0.214529
GG44939|c4_g1_i1	otu domain-containing protein ddb_g0284757-like isoform x3	-1.18142	0.788674	0.606815	0.0358918	-0.249963
GG56645|c3_g1_i5	long chain base biosynthesis protein 2b-like	-1.4855	0.935481	0.712109	0.319129	-0.481219
GG28518|c4_g1_i10	phosphatidylinositol n-acetylglucosaminyltransferase subunit a-like isoform x2	-1.25724	0.667143	0.522145	0.176975	-0.109022
GG40732|c0_g1_i1	0	-1.77102	1.33888	0.197806	0.204562	0.0297682
GG26159|c1_g1_i1	ethylene-responsive transcription factor erf054-like	-1.48087	0.799014	0.564456	0.0909604	0.0264389
GG64528|c2_g1_i3	transcription initiation factor tfiid subunit 15b-like isoform x3	-1.10274	0.941305	0.443229	-0.29209	0.0102946
GG59834|c0_g1_i3	atp-citrate synthase alpha chain protein 2-like	-1.23266	0.558642	0.931854	-0.0741179	-0.183714
GG36602|c0_g1_i1	expression of the gene is downregulated in the presence of	-1.88892	1.30534	0.333127	0.107488	0.142966
GG86927|c1_g1_i2	0	-1.56392	0.989189	0.805717	-0.00191383	-0.22907
GG85687|c2_g1_i2	ras-related protein rab11d-like	-1.21416	0.718006	0.644998	-0.229863	0.0810173
GG88443|c1_g1_i2	ninja-family protein afp3-like	-1.6567	1.09164	0.781135	-0.0380914	-0.177985
Cluster N		0 h	2 h	6 h	12 h	24 h
GG76194|c3_g1_i1	transcription factor divaricata-like	-2.63121	1.72484	0.62647	-0.603178	0.883076
GG66272|c1_g1_i1	cytochrome p450 94a1-like	-2.28712	1.66962	-0.31885	-0.201408	1.13776
GG66253|c0_g1_i1	cytochrome p450 94a1-like	-2.57058	1.96821	-0.324475	-0.0993913	1.02624
GG69058|c0_g1_i1	hypothetical protein PRUPE_ppa000720mg	-2.39824	1.61746	-0.347786	-0.144855	1.27342
GG87736|c0_g1_i1	cytochrome p450 94a1-like	-2.28712	1.66962	-0.31885	-0.201408	1.13776
GG40504|c1_g1_i1	0	-2.9318	2.0825	0.0822173	-0.253849	1.02094
GG22587|c0_g1_i1	PREDICTED: uncharacterized protein LOC101248852	-2.92954	1.57634	0.660237	-0.413324	1.1063
GG77232|c0_g1_i2	fructose-bisphosphate aldolase-like protein	-2.49716	1.90379	-0.537388	-0.0687476	1.1995
GG47508|c16_g1_i1	PREDICTED: uncharacterized protein LOC102613452	-2.49354	1.43274	-0.102978	-0.095851	1.25963
GG79783|c1_g1_i2	polyadenylate-binding protein-interacting protein 2-like	-2.50413	2.07003	-0.347169	-0.408557	1.18983
GG66255|c0_g1_i1	cytochrome p450 94a1-like	-2.28712	1.66962	-0.31885	-0.201408	1.13776
GG40525|c3_g2_i1	0	-2.72353	1.67577	0.641178	-0.387537	0.794119
GG68110|c2_g1_i1	sugar beet hs1 pro-1 2	-2.66513	1.44526	0.304291	-0.331043	1.24662
GG68110|c1_g1_i1	nematode resistance hspro2 isoform 1	-2.71054	1.37728	0.256901	-0.288411	1.36477
GG68110|c3_g1_i1	sugar beet hs1 pro-1 2	-2.75635	1.59753	0.0199565	-0.349327	1.48819
Cluster O		0 h	2 h	6 h	12 h	24 h
GG56727|c1_g1_i1	hypothetical protein CICLE_v10002979mg	-1.64448	1.78229	0.110067	0.282544	-0.530431
GG53924|c3_g1_i2	agamous-like mads-box protein agl62-like	-1.20128	1.65717	-0.124741	0.318411	-0.649559
GG15555|c0_g1_i1	clathrin assembly protein at2g25430-like	-1.68536	1.75928	-0.0126115	0.417918	-0.479219
GG36964|c2_g2_i1	ubiquitin-like protein 5-like	-1.96956	1.09632	-0.0126899	0.812059	0.0738709
GG79625|c1_g2_i1	adenosylhomocysteinase-like isoform 1	-1.28418	1.93926	-0.37762	0.530418	-0.80788
GG20417|c4_g1_i1	PREDICTED: uncharacterized protein LOC101256053	-0.948835	1.2628	0.0712231	0.563645	-0.948835
GG19711|c0_g1_i1	0	-1.54217	1.6909	-0.0178758	0.254967	-0.385819
GG18747|c0_g5_i2	probable leucine-rich repeat receptor-like protein kinase imk3-like isoform 1	-1.70266	1.47771	-0.0988531	0.28582	0.0379772
GG78827|c1_g1_i2	0	-1.91379	1.62743	0.115403	0.69019	-0.519227
GG8336|c2_g1_i1	0	-1.07185	1.57545	0.0779342	0.532228	-1.11376
GG50215|c2_g1_i1	hypothetical protein MTR_8g012420	-1.44347	1.4898	0.258292	0.178573	-0.483198
GG71084|c3_g1_i2	abc transporter i family member chloroplastic-like	-1.42553	1.24077	0.270463	0.23348	-0.319183
GG61893|c0_g1_i1	0	-1.65283	1.68263	-0.157069	0.223711	-0.0964401
GG62857|c2_g1_i2	PREDICTED: uncharacterized protein LOC102595240	-1.61141	1.27214	0.0799433	0.380652	-0.121323
GG22401|c0_g1_i1	uncharacterized protein	-1.69324	1.09371	0.246351	0.605427	-0.252255
GG61344|c0_g1_i5	PREDICTED: uncharacterized protein LOC102581431	-1.83641	1.47536	0.0375535	0.825794	-0.502298
GG14347|c0_g3_i2	probable pyridoxal biosynthesis	-1.56363	1.43925	0.431673	0.306241	-0.613535
GG41230|c3_g1_i2	casein kinase i protein	-2.05153	1.41722	-0.323992	0.860481	0.0978174
GG54694|c2_g2_i5	mechanosensitive ion channel protein chloroplastic-like	-1.56031	0.910684	0.376174	0.585706	-0.312253
GG20648|c0_g1_i5	PREDICTED: uncharacterized protein LOC102583788 isoform X2	-1.22941	1.26234	0.00107814	0.650754	-0.684754
GG56863|c1_g1_i1	PREDICTED: uncharacterized protein LOC101251618 isoform 2	-1.80607	0.911622	0.190492	0.818201	-0.114245
GG66397|c10_g1_i4	PREDICTED: uncharacterized protein LOC102580611 isoform X2	-1.24729	1.38637	0.109977	0.279276	-0.528329
GG22992|c0_g1_i1	probable 2-oxoglutarate fe -dependent dioxygenase-like	-1.84148	1.14792	-0.0399171	0.620272	0.113204
GG57596|c2_g1_i2	u6 snrna-associated sm-like protein lsm3-like isoform 2	-1.88788	1.00451	0.404603	0.821186	-0.34241
GG59685|c1_g1_i1	ethylene-responsive transcription factor 4-like	-1.7481	0.983746	0.0837498	0.790259	-0.109655
GG79131|c1_g1_i7	major facilitator superfamily protein isoform 1	-1.0591	1.29366	0.209806	0.448677	-0.893048
GG47728|c0_g1_i1	2-phytyl- -beta-naphthoquinone chloroplastic-like	-1.10045	1.72126	-0.1511	0.630735	-1.10045
GG18773|c1_g1_i2	rhodanese-like domain-containing protein chloroplastic-like	-1.98829	1.62382	-0.109765	0.697422	-0.223184
GG59091|c2_g1_i7	nucleic acid binding	-1.53194	1.31199	0.180938	0.321903	-0.282893
GG32684|c0_g1_i2	hypothetical protein POPTR_0016s05270g	-1.70658	1.31405	0.0876744	0.389222	-0.0843686
GG45494|c0_g1_i1	zeatin o-glucosyltransferase-like	-1.01655	1.28151	0.117644	0.441368	-0.823973
GG71155|c5_g2_i3	hbs1-like isoform x4	-0.904111	1.24742	-0.0521125	0.612912	-0.904111
GG1279|c0_g1_i1	PREDICTED: uncharacterized protein LOC102582729	-1.65468	1.52359	0.0364729	0.354336	-0.259713
GG73019|c5_g1_i2	0	-1.25512	1.95932	7.83548e-05	0.187956	-0.89223
GG16946|c0_g2_i2	phospholipase d alpha 1-like isoform x3	-1.0444	1.87306	-0.114149	0.163657	-0.878164
GG80161|c1_g1_i2	expansin-like protein isoform 1	-1.18612	1.60217	0.0329505	0.399683	-0.848689
GG4643|c0_g1_i2	dihydrolipoyllysine-residue acetyltransferase component 2 of pyruvate dehydrogenase mitochondrial-like	-1.70044	0.905531	-0.168869	1.0521	-0.0883211
GG55735|c0_g1_i5	PREDICTED: uncharacterized protein LOC102585234 isoform X3	-1.31124	1.2404	0.309814	0.378058	-0.617029
GG84247|c3_g1_i3	small gtp-binding protein	-1.72737	1.47102	-0.122252	0.200515	0.178079
GG86034|c5_g1_i3	calcium-binding allergen ole e 8-like	-1.5851	1.61082	0.479384	0.226946	-0.732051
GG45577|c3_g1_i4	PREDICTED: uncharacterized protein LOC102589081	-1.42766	1.30699	-0.0653318	0.400158	-0.214159
Cluster P		0 h	2 h	6 h	12 h	24 h
GG45655|c0_g1_i1	PREDICTED: uncharacterized protein LOC102659671	-2.50931	1.75743	0.343097	-0.186662	0.59544
GG85339|c1_g1_i3	probable xyloglucan endotransglucosylase hydrolase protein 23-like	-2.93819	1.98109	0.603363	0.111672	0.242066
GG27090|c1_g1_i1	PREDICTED: uncharacterized protein LOC102602141	-2.09846	2.45754	-0.15119	-0.160308	-0.0475836
GG89216|c2_g2_i1	leucoanthocyanidin dioxygenase-like	-3.20292	2.56345	0.230248	0.190181	0.219038
GG2869|c2_g1_i1	pentatricopeptide repeat-containing protein chloroplastic-like	-3.11947	2.7614	-0.00227831	0.337829	0.0225209
GG32340|c0_g1_i1	probable xyloglucan endotransglucosylase hydrolase protein 23-like	-2.91349	1.69676	0.941765	0.12228	0.152687
GG75318|c0_g1_i1	PREDICTED: uncharacterized protein LOC102599536	-2.68651	1.59133	0.308793	0.253656	0.532736
GG26040|c0_g1_i2	ethylene-responsive transcription factor abr1-like	-2.35906	1.99869	-0.0320922	0.657156	-0.264698
GG30149|c0_g1_i1	0	-2.67923	1.66879	0.85967	0.0618854	0.0888818
GG17350|c1_g1_i1	PREDICTED: uncharacterized protein LOC102668699	-2.40761	1.48343	0.175385	0.0505817	0.698217
GG40504|c1_g1_i3	0	-2.41327	2.39349	-0.0075689	-0.114342	0.141692
GG76194|c2_g1_i1	transcription factor divaricata-like	-2.68529	1.60562	0.420816	-0.242834	0.901686
GG60791|c1_g1_i2	pectinesterase pectinesterase inhibitor 26-like	-2.54411	2.13717	-0.327808	0.4015	0.333244
GG24119|c2_g1_i3	PREDICTED: uncharacterized protein LOC101254582	-2.61164	1.56223	0.613191	-0.218287	0.654506
GG89216|c2_g1_i1	leucoanthocyanidin dioxygenase-like	-2.93954	2.58152	0.336076	0.110538	-0.0885991
Cluster Q		0 h	2 h	6 h	12 h	24 h
GG88523|c0_g2_i1	expansin alpha	-2.66423	0.6496	1.08966	1.20302	-0.27805
GG88523|c0_g1_i1	0	-2.50595	0.430005	0.982907	1.25204	-0.159
GG54960|c2_g1_i2	metal transporter nramp3-like	-3.21088	0.735012	1.51011	1.49698	-0.531228
GG24500|c2_g1_i1	expansin precursor	-2.33278	0.178542	1.18043	1.22663	-0.25283
GG88523|c0_g3_i1	expansin 4 family protein	-2.59578	0.755779	1.42579	0.801555	-0.387342
GG76191|c0_g1_i4	vetispiradiene synthase 1-like	-2.37258	0.0319031	0.961636	1.18787	0.191175
GG22989|c0_g1_i1	ribonuclease h protein at1g65750-like	-2.67589	0.937884	1.45197	1.25118	-0.965141
GG71470|c0_g2_i3	PREDICTED: uncharacterized protein LOC102579594 isoform X1	-2.7452	0.334435	1.16965	1.16073	0.0803829
Cluster 13		0 h	2 h	6 h	12 h	24 h
GG88481|c3_g1_i1	PREDICTED: uncharacterized protein LOC101263990	-1.34411	0.466538	0.0716477	0.627479	0.178447
GG85100|c1_g1_i6	PREDICTED: uncharacterized protein LOC101255928	-1.24117	0.505143	-0.389171	1.24734	-0.122146
GG20465|c2_g2_i4	PREDICTED: uncharacterized protein LOC101246557	-1.16588	0.512196	-0.493392	0.83462	0.312451
GG14597|c3_g1_i1	probable wrky transcription factor 51-like	-1.58739	0.170307	0.202706	0.831511	0.382861
GG80277|c0_g1_i1	polypyrimidine tract-binding protein	-1.37702	0.43898	-0.194202	0.715859	0.416386
GG48344|c1_g2_i4	uncharacterized wd repeat-containing	-1.41432	0.755882	-0.370757	0.665648	0.363547
GG2884|c1_g1_i2	PREDICTED: uncharacterized protein LOC101263891	-0.731654	0.282725	-0.269816	0.713917	0.00482938
GG59091|c2_g1_i8	nucleic acid binding	-1.14602	0.604191	-0.300338	0.565503	0.276663
GG49666|c2_g1_i1	PREDICTED: uncharacterized protein LOC101255950	-1.15356	0.12967	0.219954	0.503237	0.300704
GG77756|c0_g3_i1	wd40 repeat protein	-1.39788	0.714821	-0.384953	0.902244	0.165767
GG58319|c0_g1_i1	0	-1.61431	0.709407	-0.312012	0.822752	0.394163
GG588|c0_g1_i5	hydrolase family protein	-0.83399	0.474295	-0.409437	0.872963	-0.10383
GG15474|c0_g1_i1	PREDICTED: uncharacterized protein LOC102586560	-1.63463	0.230817	0.338236	0.792479	0.273097
GG6267|c3_g2_i5	PREDICTED: uncharacterized protein LOC102594111	-1.3189	0.657025	-0.110462	0.911872	-0.139533
GG28962|c6_g1_i12	serine threonine-protein kinase edr1-like isoform x1	-1.22924	0.394627	-0.287383	0.904981	0.217016
GG648|c0_g1_i1	disease resistance protein rpm1-like	-1.3861	0.607393	-0.436752	1.04231	0.173147
GG58170|c1_g1_i3	PREDICTED: uncharacterized protein LOC102592366	-1.62488	0.423006	-0.107857	0.965601	0.344131
GG27762|c0_g2_i1	0	-1.7608	0.29196	0.199381	0.922041	0.347422
GG19007|c2_g1_i2	phytosulfokine receptor 2-like	-1.33635	0.588271	0.0941199	0.490555	0.163402
GG21912|c2_g1_i4	ras-related protein rabb1b-like	-1.69105	0.535462	-0.0611074	0.777797	0.438896
GG40078|c0_g1_i3	probable wrky transcription factor 30-like	-1.46961	0.174731	0.182032	0.54149	0.571353
GG17626|c0_g1_i2	endo- -beta-d-glucanase-like	-0.99244	0.449043	-0.460373	0.811613	0.192157
GG56929|c0_g2_i2	glutaredoxin family	-1.31354	0.209976	0.278015	0.568748	0.256804
GG67903|c8_g1_i3	nitrate transporter -like	-1.11104	0.670388	-0.386113	0.705862	0.120899
GG6509|c1_g1_i2	mads-box protein soc1-like	-1.55905	0.678206	0.0797169	0.603158	0.197971
GG19335|c4_g1_i4	diacylglycerol kinase 7-like	-1.57411	0.316918	0.326996	0.569607	0.360592
GG39930|c1_g1_i2	PREDICTED: uncharacterized protein LOC102604479	-0.977353	0.529704	-0.285974	0.998329	-0.264706
GG49069|c4_g1_i3	inactive poly	-0.823128	0.286785	-0.333581	0.704253	0.165671
GG49669|c0_g1_i1	0	-1.55618	0.358005	0.359918	0.804188	0.0340661
GG1033|c0_g1_i1	cyclin-dependent protein kinase inhibitor sim-like	-1.08724	0.469926	-0.308625	0.975433	-0.0494895
GG61866|c6_g1_i1	snrna-activating protein complex subunit-like	-1.53975	0.196931	0.258189	0.475879	0.60875
GG62175|c4_g2_i1	l-type lectin-domain containing receptor kinase -like	-1.53701	0.372421	-0.117655	1.07574	0.206504
GG16013|c1_g1_i2	PREDICTED: uncharacterized protein LOC102592536	-1.41881	0.693398	-0.0620556	0.787168	0.000300505
GG88443|c0_g1_i1	0	-1.33148	0.221033	0.272083	0.491266	0.347095
GG9772|c0_g1_i1	polypyrimidine tract-binding protein	-1.317	0.306864	-0.22954	0.753043	0.486637
GG41687|c0_g1_i1	rna-directed dna polymerase from mobile element jockey-like	-1.35309	0.576857	-0.00781117	0.475408	0.308636
GG47280|c0_g1_i1	12-oxophytodienoate reductase 2 isoform 1	-1.58812	0.281293	0.414823	0.919988	-0.0279881
GG28105|c4_g1_i1	cationic amino acid transporter 1-like	-0.800896	0.535958	-0.453798	0.706518	0.0122179
GG507|c0_g1_i7	g-type lectin s-receptor-like serine threonine-protein kinase at1g11330-like	-1.50419	0.256375	0.0918495	0.644008	0.511961
Cluster R		0 h	2 h	6 h	12 h	24 h
GG26426|c0_g1_i1	PREDICTED: uncharacterized protein LOC101256493	-1.83057	-0.441787	0.313383	0.00522253	1.95376
GG41403|c0_g1_i1	zf2 protein	-1.829	-0.673559	0.463557	-0.0600898	2.09909
GG13229|c0_g1_i1	lipoyl synthase mitochondrial-like	-1.57531	-0.597117	0.551	0.434393	1.18704
GG47832|c0_g1_i3	cbl-interacting protein kinase 11	-1.84572	-0.450587	0.362037	0.428157	1.50611
GG40639|c0_g1_i1	transmembrane epididymal protein 1-like	-1.49821	-0.302731	0.49284	-0.588346	1.89644
GG32681|c0_g1_i1	Uncharacterized protein TCM_024815	-1.49491	-0.117655	-0.0651315	-0.150005	1.8277
GG18097|c1_g1_i1	PREDICTED: uncharacterized protein LOC102581311	-1.65113	-0.842766	0.781919	0.392292	1.31968
GG17202|c1_g2_i1	hypothetical protein CARUB_v10015220mg, partial	-1.85859	-0.510138	0.183516	0.363883	1.82133
GG86513|c1_g2_i2	0	-1.75926	-0.897056	0.475958	0.09356	2.0868
GG38079|c9_g2_i11	uncharacterized transporter ybr287w-like	-1.44791	-0.603401	0.837815	0.204827	1.00867
GG58916|c4_g1_i1	nac domain protein	-1.75125	-0.146418	0.426484	0.261519	1.20966
GG17202|c2_g1_i2	uncharacterized mitochondrial protein g00810-like	-1.34719	-0.366155	0.0788287	-0.0265403	1.66105
GG19645|c4_g3_i1	hypothetical protein POPTR_0014s12800g	-1.25976	-0.261403	-0.14265	-0.108703	1.77252
GG85936|c1_g1_i2	ss-galactosidase precursor	-1.54072	-0.252065	0.185241	-0.164984	1.77253
GG50854|c1_g1_i1	probable calcium-binding protein cml26-like	-1.97519	-0.15139	0.47448	0.394326	1.25777
GG81650|c3_g1_i7	0	-1.9277	-0.142293	0.560888	0.131366	1.37774
GG11547|c0_g1_i1	hypothetical protein SELMODRAFT_443756	-1.35957	-0.575488	0.526392	-0.449608	1.85828
GG85936|c1_g1_i1	ss-galactosidase precursor	-1.58273	-0.587067	0.280413	0.21345	1.67594
GG85936|c1_g1_i11	ss-galactosidase precursor	-1.32062	-0.629786	0.576301	-0.543414	1.91752
GG34048|c1_g1_i3	wrky transcription factor 4	-1.64593	-0.428567	0.441278	0.27226	1.36096
GG67490|c2_g2_i1	0	-1.72404	-0.377549	0.311029	0.435608	1.35495
GG44142|c0_g2_i3	expansin precursor	-1.54094	-0.778641	0.686917	0.423357	1.20931
GG40639|c0_g2_i1	transmembrane epididymal protein 1-like	-1.28551	-0.49545	0.529348	-0.482564	1.73417
GG3716|c0_g1_i1	tubulin-folding cofactor d-like	-1.49293	-0.485074	0.283953	-0.105559	1.79961
GG84672|c0_g1_i2	dioxygenase family protein	-1.24237	-0.671904	0.703241	0.0627283	1.1483
GG61236|c0_g1_i1	probable mitochondrial chaperone bcs1-b-like	-1.92231	-0.375124	0.414865	0.455327	1.42725
GG24124|c0_g1_i1	0	-1.41747	-0.500862	0.663057	-0.549798	1.80507
GG4510|c3_g1_i4	0	-1.79479	-0.548687	0.662278	0.141423	1.53978
GG74732|c0_g1_i1	glycerophosphodiester phosphodiesterase gde1-like	-1.68658	-0.518835	0.702091	0.456554	1.04677
GG74830|c1_g1_i1	pectinesterase 3-like	-1.62841	-0.610012	0.655542	0.539332	1.04354
GG7482|c0_g1_i1	pectinesterase 3-like	-1.62841	-0.610012	0.655542	0.539332	1.04354
[truncated: 685 more rows]
